# Supplementary material for: 3-Dodec­yloxy-2-hydr­oxy-N,N,N-trimethyl­propan-1-aminium bromide
Source: Acta Crystallogr Sect E Struct Rep Online. 2009 Jul 11;65(Pt 8):o1836. doi: 10.1107/S160053680902635X (PMC2977172; doi:10.1107/S160053680902635X)
Supplement: Supplementary file 1 [file e-65-o1836-sup1.cif]

##############################################################################
###                                                                        ###
###        Electronic paper (Acta Crystallographica Section E)             ###
###                                                                        ###
##############################################################################
#                                                                            #
# This CIF contains the data in a paper accepted for publication in Acta     #
# Crystallographica Section E. It conforms to the requirements of Notes      #
# for Authors for Section E, and has been peer reviewed under the auspices   #
# of the IUCr Commission on Journals.                                        #
#                                                                            #
# Full details of the Crystallographic Information File format               #
# are given in the paper "The Crystallographic Information File (CIF):       #
# a New Standard Archive File for Crystallography" by S. R. Hall, F. H.      #
# Allen and I. D. Brown [Acta Cryst. (1991), A47, 655-685].                  #
#                                                                            #
# The current version of the core CIF dictionary is obtainable from          #
# ftp://ftp.iucr.org/pub/cif_core.dic. The current version number is 2.4.    #
#                                                                            #
# Software is freely available for graphical display of the structure(s) in  #
# this CIF.  For information consult the CIF home page http://www.iucr.org/  #
# cif/home.html                                                              #
#                                                                            #
# This file may be used for bona fide research purposes within the           #
# scientific community so long as proper attribution is given to the journal # 
# article from which it was obtained.                                        #
#                                                                            #
##############################################################################
                                             
data_I
_audit_creation_method     SHELXL-97
_chemical_name_systematic
;
3-Dodecyloxy-2-hydroxy-<i>N</i>,<i>N</i>,<i>N</i>-trimethylpropan-1-aminium
bromide
;
_chemical_name_common     ?
_chemical_formula_moiety     'C18 H40 N O2 +, Br -'
_chemical_formula_sum     'C18 H40 Br N O2'
_chemical_formula_iupac     'C18 H40 N O2 +, Br -'
_chemical_formula_weight     382.42
_chemical_melting_point     ?
_symmetry_cell_setting     monoclinic
_symmetry_space_group_name_H-M     'P 21'
_symmetry_space_group_name_Hall     'P 2yb'
loop_
    _symmetry_equiv_pos_as_xyz
    'x, y, z'
    '-x, y+1/2, -z'
_cell_length_a     6.0476(11)
_cell_length_b     7.5370(12)
_cell_length_c     24.870(2)
_cell_angle_alpha     90.00
_cell_angle_beta     94.9740(10)
_cell_angle_gamma     90.00
_cell_volume     1129.3(3)
_cell_formula_units_Z     2
_cell_measurement_reflns_used     1870
_cell_measurement_theta_min     2.466
_cell_measurement_theta_max     21.65
_cell_measurement_temperature     298(2)
_exptl_crystal_description     block
_exptl_crystal_colour     colorless
_exptl_crystal_size_max     0.48
_exptl_crystal_size_mid     0.34
_exptl_crystal_size_min     0.22
_exptl_crystal_density_diffrn     1.125
_exptl_crystal_density_meas     ?
_exptl_crystal_density_method     'not measured'
_exptl_crystal_F_000     412
_exptl_absorpt_coefficient_mu     1.827
_exptl_absorpt_correction_type     multi-scan
_exptl_absorpt_process_details     '(SADABS; Sheldrick, 1996)'
_exptl_absorpt_correction_T_min     0.4742
_exptl_absorpt_correction_T_max     0.6893
_exptl_special_details
;
;
_diffrn_ambient_temperature     298(2)
_diffrn_radiation_type     MoK\a
_diffrn_radiation_wavelength     0.71073
_diffrn_radiation_source     'fine-focus sealed tube'
_diffrn_radiation_monochromator     graphite
_diffrn_measurement_device_type     'Bruker SMART'
_diffrn_measurement_method     '\f and \w'
_diffrn_detector_area_resol_mean     0
_diffrn_reflns_number     5077
_diffrn_reflns_av_R_equivalents     0.0812
_diffrn_reflns_av_sigmaI/netI     0.1514
_diffrn_reflns_theta_min     3.16
_diffrn_reflns_theta_max     25.02
_diffrn_reflns_theta_full     25.02
_diffrn_measured_fraction_theta_max     0.966
_diffrn_measured_fraction_theta_full     0.966
_diffrn_reflns_limit_h_min     -5
_diffrn_reflns_limit_h_max     7
_diffrn_reflns_limit_k_min     -8
_diffrn_reflns_limit_k_max     8
_diffrn_reflns_limit_l_min     -27
_diffrn_reflns_limit_l_max     29
_diffrn_standards_number     0
_diffrn_standards_interval_count     0
_diffrn_standards_interval_time     0
_diffrn_standards_decay_%     0
_reflns_number_total     3431
_reflns_number_gt     1751
_reflns_threshold_expression     I>2\s(I)
_refine_ls_structure_factor_coef     Fsqd
_refine_ls_matrix_type     full
_refine_ls_R_factor_all     0.1379
_refine_ls_R_factor_gt     0.0634
_refine_ls_wR_factor_gt     0.1307
_refine_ls_wR_factor_ref     0.1577
_refine_ls_goodness_of_fit_ref     1.000
_refine_ls_restrained_S_all     1.000
_refine_ls_number_reflns     3431
_refine_ls_number_parameters     204
_refine_ls_number_restraints     1
_refine_ls_hydrogen_treatment     constr
_refine_ls_weighting_scheme     calc
_refine_ls_weighting_details
                  'calc w=1/[\s^2^(Fo^2^)+(0.045P)^2^] where P=(Fo^2^+2Fc^2^)/3'
_atom_sites_solution_hydrogens     geom
_atom_sites_solution_primary     direct
_atom_sites_solution_secondary     difmap
_refine_ls_shift/su_max     0.002
_refine_ls_shift/su_mean     0.000
_refine_diff_density_max     0.542
_refine_diff_density_min     -0.572
_refine_ls_extinction_method     none
_refine_ls_extinction_coef     ?
_refine_ls_abs_structure_details     'Flack (1983), 1274 Friedel pairs'
_refine_ls_abs_structure_Flack     0.33(3)
loop_
    _atom_type_symbol
    _atom_type_description
    _atom_type_scat_dispersion_real
    _atom_type_scat_dispersion_imag
    _atom_type_scat_source
    'C' 'C' 0.0033 0.0016
                         'International Tables Vol C Tables 4.2.6.8 and 6.1.1.4'
    'H' 'H' 0.0000 0.0000
                         'International Tables Vol C Tables 4.2.6.8 and 6.1.1.4'
    'N' 'N' 0.0061 0.0033
                         'International Tables Vol C Tables 4.2.6.8 and 6.1.1.4'
    'O' 'O' 0.0106 0.0060
                         'International Tables Vol C Tables 4.2.6.8 and 6.1.1.4'
    'Br' 'Br' -0.2901 2.4595
                         'International Tables Vol C Tables 4.2.6.8 and 6.1.1.4'
_computing_data_collection     'SMART (Siemens, 1996)'
_computing_cell_refinement     'SAINT (Siemens, 1996)'
_computing_data_reduction     'SAINT (Siemens, 1996)'
_computing_structure_solution     'SHELXS97 (Sheldrick, 2008)'
_computing_structure_refinement     'SHELXL97 (Sheldrick, 2008)'
_computing_molecular_graphics     'SHELXTL (Sheldrick, 2008)'
_computing_publication_material     'SHELXTL (Sheldrick, 2008)'
loop_
    _atom_site_type_symbol
    _atom_site_label
    _atom_site_fract_x
    _atom_site_fract_y
    _atom_site_fract_z
    _atom_site_U_iso_or_equiv
    _atom_site_adp_type
    _atom_site_calc_flag
    _atom_site_refinement_flags
    _atom_site_occupancy
    _atom_site_disorder_assembly
    _atom_site_disorder_group
    Br Br1 0.21650(16) 0.2943(2) 0.08166(3) 0.0752(4) Uani d . 1 . .
    N N1 1.3970(9) 0.297(2) 0.91650(19) 0.0510(15) Uani d . 1 . .
    O O1 1.7912(10) 0.1699(9) 0.8526(2) 0.0742(18) Uani d . 1 . .
    H H1 1.7944 0.0836 0.8727 0.089 Uiso calc R 1 . .
    O O2 1.3595(12) 0.2556(13) 0.7440(2) 0.095(4) Uani d . 1 . .
    C C1 1.4538(16) 0.337(3) 0.8576(3) 0.105(8) Uani d . 1 . .
    H H1A 1.3163 0.3636 0.8362 0.126 Uiso calc R 1 . .
    H H1B 1.5446 0.4429 0.8585 0.126 Uiso calc R 1 . .
    C C2 1.5697(15) 0.1972(15) 0.8294(3) 0.069(3) Uani d . 1 . .
    H H2 1.4855 0.0860 0.8283 0.083 Uiso calc R 1 . .
    C C3 1.5831(17) 0.274(3) 0.7705(3) 0.118(5) Uani d . 1 . .
    H H3A 1.6280 0.3976 0.7719 0.142 Uiso calc R 1 . .
    H H3B 1.6888 0.2072 0.7514 0.142 Uiso calc R 1 . .
    C C4 1.5977(11) 0.294(3) 0.9561(2) 0.063(2) Uani d . 1 . .
    H H4A 1.6733 0.4062 0.9551 0.095 Uiso calc R 1 . .
    H H4B 1.6955 0.2010 0.9468 0.095 Uiso calc R 1 . .
    H H4C 1.5532 0.2743 0.9917 0.095 Uiso calc R 1 . .
    C C5 1.266(2) 0.467(2) 0.9240(5) 0.070(5) Uani d . 1 . .
    H H5A 1.3677 0.5631 0.9323 0.105 Uiso calc R 1 . .
    H H5B 1.1736 0.4515 0.9530 0.105 Uiso calc R 1 . .
    H H5C 1.1758 0.4931 0.8913 0.105 Uiso calc R 1 . .
    C C6 1.254(2) 0.144(2) 0.9272(5) 0.081(5) Uani d . 1 . .
    H H6A 1.2339 0.1394 0.9650 0.122 Uiso calc R 1 . .
    H H6B 1.3237 0.0367 0.9166 0.122 Uiso calc R 1 . .
    H H6C 1.1129 0.1574 0.9069 0.122 Uiso calc R 1 . .
    C C7 1.3494(19) 0.260(3) 0.6888(3) 0.111(6) Uani d . 1 . .
    H H7A 1.4236 0.1554 0.6767 0.133 Uiso calc R 1 . .
    H H7B 1.4335 0.3624 0.6784 0.133 Uiso calc R 1 . .
    C C8 1.1261(17) 0.269(3) 0.6594(3) 0.100(4) Uani d . 1 . .
    H H8A 1.0373 0.3478 0.6796 0.120 Uiso calc R 1 . .
    H H8B 1.0610 0.1518 0.6611 0.120 Uiso calc R 1 . .
    C C9 1.095(2) 0.329(3) 0.5998(4) 0.126(6) Uani d . 1 . .
    H H9A 1.1088 0.4571 0.5986 0.151 Uiso calc R 1 . .
    H H9B 1.2151 0.2794 0.5810 0.151 Uiso calc R 1 . .
    C C10 0.8776(18) 0.277(3) 0.5696(3) 0.111(4) Uani d . 1 . .
    H H10A 0.7585 0.3264 0.5886 0.133 Uiso calc R 1 . .
    H H10B 0.8645 0.1488 0.5711 0.133 Uiso calc R 1 . .
    C C11 0.841(2) 0.333(4) 0.5107(3) 0.130(7) Uani d . 1 . .
    H H11A 0.8769 0.4584 0.5093 0.156 Uiso calc R 1 . .
    H H11B 0.9503 0.2710 0.4915 0.156 Uiso calc R 1 . .
    C C12 0.626(2) 0.309(4) 0.4796(3) 0.132(5) Uani d . 1 . .
    H H12A 0.5771 0.1909 0.4880 0.158 Uiso calc R 1 . .
    H H12B 0.5251 0.3907 0.4951 0.158 Uiso calc R 1 . .
    C C13 0.585(2) 0.328(4) 0.4222(3) 0.139(8) Uani d . 1 . .
    H H13A 0.6986 0.2589 0.4064 0.167 Uiso calc R 1 . .
    H H13B 0.6144 0.4513 0.4141 0.167 Uiso calc R 1 . .
    C C14 0.3699(19) 0.282(3) 0.3913(3) 0.121(4) Uani d . 1 . .
    H H14A 0.3502 0.1547 0.3947 0.145 Uiso calc R 1 . .
    H H14B 0.2533 0.3379 0.4097 0.145 Uiso calc R 1 . .
    C C15 0.3272(18) 0.326(4) 0.3326(3) 0.129(7) Uani d . 1 . .
    H H15A 0.3428 0.4531 0.3290 0.155 Uiso calc R 1 . .
    H H15B 0.4445 0.2714 0.3140 0.155 Uiso calc R 1 . .
    C C16 0.1111(19) 0.274(3) 0.3030(3) 0.120(5) Uani d . 1 . .
    H H16A 0.0889 0.1491 0.3103 0.143 Uiso calc R 1 . .
    H H16B -0.0043 0.3380 0.3197 0.143 Uiso calc R 1 . .
    C C17 0.069(2) 0.298(4) 0.2446(4) 0.175(8) Uani d . 1 . .
    H H17A 0.1065 0.4204 0.2370 0.210 Uiso calc R 1 . .
    H H17B 0.1744 0.2243 0.2279 0.210 Uiso calc R 1 . .
    C C18 -0.147(2) 0.265(4) 0.2162(4) 0.171(10) Uani d . 1 . .
    H H18A -0.1791 0.1400 0.2171 0.257 Uiso calc R 1 . .
    H H18B -0.1465 0.3027 0.1794 0.257 Uiso calc R 1 . .
    H H18C -0.2589 0.3290 0.2333 0.257 Uiso calc R 1 . .
loop_
    _atom_site_aniso_label
    _atom_site_aniso_U_11
    _atom_site_aniso_U_22
    _atom_site_aniso_U_33
    _atom_site_aniso_U_12
    _atom_site_aniso_U_13
    _atom_site_aniso_U_23
    Br1 0.0807(6) 0.0495(5) 0.0990(6) -0.0305(7) 0.0278(4) -0.0123(8)
    N1 0.037(3) 0.066(4) 0.050(3) 0.013(7) 0.005(3) 0.003(8)
    O1 0.068(4) 0.069(4) 0.086(4) 0.001(4) 0.005(3) 0.006(3)
    O2 0.138(6) 0.115(10) 0.030(3) 0.065(7) -0.003(3) 0.010(4)
    C1 0.065(6) 0.20(2) 0.047(5) 0.023(11) -0.010(5) -0.007(9)
    C2 0.052(6) 0.088(7) 0.067(7) 0.006(5) -0.002(5) -0.008(6)
    C3 0.107(8) 0.210(16) 0.039(5) 0.002(16) 0.006(5) 0.039(12)
    C4 0.047(4) 0.085(6) 0.054(4) 0.023(9) -0.010(4) -0.032(9)
    C5 0.072(9) 0.056(9) 0.083(10) 0.046(7) 0.007(8) -0.001(6)
    C6 0.053(9) 0.070(10) 0.119(13) 0.016(7) 0.001(8) -0.037(9)
    C7 0.115(8) 0.152(18) 0.066(6) 0.051(12) 0.012(6) -0.014(9)
    C8 0.124(9) 0.115(12) 0.059(6) 0.018(11) 0.000(5) 0.013(9)
    C9 0.157(11) 0.166(19) 0.053(5) 0.010(14) 0.003(6) 0.010(10)
    C10 0.133(9) 0.134(12) 0.063(6) 0.020(14) -0.006(6) -0.016(11)
    C11 0.145(10) 0.20(2) 0.046(6) -0.005(14) 0.002(6) 0.008(10)
    C12 0.162(10) 0.178(14) 0.048(6) 0.035(18) -0.025(6) -0.010(14)
    C13 0.135(10) 0.22(2) 0.053(6) -0.046(16) -0.019(6) 0.015(12)
    C14 0.147(10) 0.152(12) 0.062(6) -0.021(17) -0.002(6) 0.022(13)
    C15 0.120(9) 0.205(19) 0.060(6) -0.046(15) -0.001(6) -0.006(11)
    C16 0.141(10) 0.148(14) 0.069(6) -0.042(15) -0.002(6) 0.004(12)
    C17 0.140(11) 0.31(2) 0.069(7) 0.02(2) -0.001(7) -0.118(16)
    C18 0.179(13) 0.26(3) 0.073(7) -0.12(2) -0.012(8) 0.005(15)
loop_
    _geom_bond_atom_site_label_1
    _geom_bond_atom_site_label_2
    _geom_bond_site_symmetry_2
    _geom_bond_distance
    _geom_bond_publ_flag
    N1 C6 . 1.48(2) ?
    N1 C4 . 1.496(7) ?
    N1 C5 . 1.524(18) ?
    N1 C1 . 1.561(10) ?
    O1 C2 . 1.426(10) ?
    O1 H1 . 0.8200 ?
    O2 C7 . 1.369(9) ?
    O2 C3 . 1.459(11) ?
    C1 C2 . 1.475(18) ?
    C1 H1A . 0.9700 ?
    C1 H1B . 0.9700 ?
    C2 C3 . 1.584(14) ?
    C2 H2 . 0.9800 ?
    C3 H3A . 0.9700 ?
    C3 H3B . 0.9700 ?
    C4 H4A . 0.9600 ?
    C4 H4B . 0.9600 ?
    C4 H4C . 0.9600 ?
    C5 H5A . 0.9600 ?
    C5 H5B . 0.9600 ?
    C5 H5C . 0.9600 ?
    C6 H6A . 0.9600 ?
    C6 H6B . 0.9600 ?
    C6 H6C . 0.9600 ?
    C7 C8 . 1.481(13) ?
    C7 H7A . 0.9700 ?
    C7 H7B . 0.9700 ?
    C8 C9 . 1.544(13) ?
    C8 H8A . 0.9700 ?
    C8 H8B . 0.9700 ?
    C9 C10 . 1.510(16) ?
    C9 H9A . 0.9700 ?
    C9 H9B . 0.9700 ?
    C10 C11 . 1.521(14) ?
    C10 H10A . 0.9700 ?
    C10 H10B . 0.9700 ?
    C11 C12 . 1.463(16) ?
    C11 H11A . 0.9700 ?
    C11 H11B . 0.9700 ?
    C12 C13 . 1.435(11) ?
    C12 H12A . 0.9700 ?
    C12 H12B . 0.9700 ?
    C13 C14 . 1.495(15) ?
    C13 H13A . 0.9700 ?
    C13 H13B . 0.9700 ?
    C14 C15 . 1.496(13) ?
    C14 H14A . 0.9700 ?
    C14 H14B . 0.9700 ?
    C15 C16 . 1.495(15) ?
    C15 H15A . 0.9700 ?
    C15 H15B . 0.9700 ?
    C16 C17 . 1.465(13) ?
    C16 H16A . 0.9700 ?
    C16 H16B . 0.9700 ?
    C17 C18 . 1.452(15) ?
    C17 H17A . 0.9700 ?
    C17 H17B . 0.9700 ?
    C18 H18A . 0.9600 ?
    C18 H18B . 0.9600 ?
    C18 H18C . 0.9600 ?
loop_
    _geom_angle_atom_site_label_1
    _geom_angle_atom_site_label_2
    _geom_angle_atom_site_label_3
    _geom_angle_site_symmetry_1
    _geom_angle_site_symmetry_3
    _geom_angle
    _geom_angle_publ_flag
    C6 N1 C4 . . 109.0(12) ?
    C6 N1 C5 . . 108.4(6) ?
    C4 N1 C5 . . 109.3(11) ?
    C6 N1 C1 . . 119.8(11) ?
    C4 N1 C1 . . 112.8(6) ?
    C5 N1 C1 . . 96.4(11) ?
    C2 O1 H1 . . 109.5 ?
    C7 O2 C3 . . 114.2(8) ?
    C2 C1 N1 . . 117.5(15) ?
    C2 C1 H1A . . 107.9 ?
    N1 C1 H1A . . 107.9 ?
    C2 C1 H1B . . 107.9 ?
    N1 C1 H1B . . 107.9 ?
    H1A C1 H1B . . 107.2 ?
    O1 C2 C1 . . 112.3(8) ?
    O1 C2 C3 . . 107.7(8) ?
    C1 C2 C3 . . 104.2(12) ?
    O1 C2 H2 . . 110.8 ?
    C1 C2 H2 . . 110.8 ?
    C3 C2 H2 . . 110.8 ?
    O2 C3 C2 . . 105.3(9) ?
    O2 C3 H3A . . 110.7 ?
    C2 C3 H3A . . 110.7 ?
    O2 C3 H3B . . 110.7 ?
    C2 C3 H3B . . 110.7 ?
    H3A C3 H3B . . 108.8 ?
    N1 C4 H4A . . 109.5 ?
    N1 C4 H4B . . 109.5 ?
    H4A C4 H4B . . 109.5 ?
    N1 C4 H4C . . 109.5 ?
    H4A C4 H4C . . 109.5 ?
    H4B C4 H4C . . 109.5 ?
    N1 C5 H5A . . 109.5 ?
    N1 C5 H5B . . 109.5 ?
    H5A C5 H5B . . 109.5 ?
    N1 C5 H5C . . 109.5 ?
    H5A C5 H5C . . 109.5 ?
    H5B C5 H5C . . 109.5 ?
    N1 C6 H6A . . 109.5 ?
    N1 C6 H6B . . 109.5 ?
    H6A C6 H6B . . 109.5 ?
    N1 C6 H6C . . 109.5 ?
    H6A C6 H6C . . 109.5 ?
    H6B C6 H6C . . 109.5 ?
    O2 C7 C8 . . 117.2(9) ?
    O2 C7 H7A . . 108.0 ?
    C8 C7 H7A . . 108.0 ?
    O2 C7 H7B . . 108.0 ?
    C8 C7 H7B . . 108.0 ?
    H7A C7 H7B . . 107.3 ?
    C7 C8 C9 . . 121.1(11) ?
    C7 C8 H8A . . 107.1 ?
    C9 C8 H8A . . 107.0 ?
    C7 C8 H8B . . 107.1 ?
    C9 C8 H8B . . 107.1 ?
    H8A C8 H8B . . 106.8 ?
    C10 C9 C8 . . 115.4(13) ?
    C10 C9 H9A . . 108.4 ?
    C8 C9 H9A . . 108.4 ?
    C10 C9 H9B . . 108.4 ?
    C8 C9 H9B . . 108.4 ?
    H9A C9 H9B . . 107.5 ?
    C9 C10 C11 . . 117.0(13) ?
    C9 C10 H10A . . 108.0 ?
    C11 C10 H10A . . 108.0 ?
    C9 C10 H10B . . 108.0 ?
    C11 C10 H10B . . 108.0 ?
    H10A C10 H10B . . 107.3 ?
    C12 C11 C10 . . 121.6(13) ?
    C12 C11 H11A . . 106.9 ?
    C10 C11 H11A . . 106.9 ?
    C12 C11 H11B . . 106.9 ?
    C10 C11 H11B . . 106.9 ?
    H11A C11 H11B . . 106.7 ?
    C13 C12 C11 . . 125.7(12) ?
    C13 C12 H12A . . 105.9 ?
    C11 C12 H12A . . 105.9 ?
    C13 C12 H12B . . 105.9 ?
    C11 C12 H12B . . 105.9 ?
    H12A C12 H12B . . 106.2 ?
    C12 C13 C14 . . 123.8(12) ?
    C12 C13 H13A . . 106.4 ?
    C14 C13 H13A . . 106.4 ?
    C12 C13 H13B . . 106.4 ?
    C14 C13 H13B . . 106.4 ?
    H13A C13 H13B . . 106.4 ?
    C15 C14 C13 . . 121.3(12) ?
    C15 C14 H14A . . 107.0 ?
    C13 C14 H14A . . 107.0 ?
    C15 C14 H14B . . 107.0 ?
    C13 C14 H14B . . 107.0 ?
    H14A C14 H14B . . 106.8 ?
    C16 C15 C14 . . 119.5(13) ?
    C16 C15 H15A . . 107.5 ?
    C14 C15 H15A . . 107.5 ?
    C16 C15 H15B . . 107.5 ?
    C14 C15 H15B . . 107.5 ?
    H15A C15 H15B . . 107.0 ?
    C17 C16 C15 . . 121.7(13) ?
    C17 C16 H16A . . 106.9 ?
    C15 C16 H16A . . 106.9 ?
    C17 C16 H16B . . 106.9 ?
    C15 C16 H16B . . 106.9 ?
    H16A C16 H16B . . 106.7 ?
    C18 C17 C16 . . 122.2(14) ?
    C18 C17 H17A . . 106.8 ?
    C16 C17 H17A . . 106.8 ?
    C18 C17 H17B . . 106.8 ?
    C16 C17 H17B . . 106.8 ?
    H17A C17 H17B . . 106.6 ?
    C17 C18 H18A . . 109.5 ?
    C17 C18 H18B . . 109.5 ?
    H18A C18 H18B . . 109.5 ?
    C17 C18 H18C . . 109.5 ?
    H18A C18 H18C . . 109.5 ?
    H18B C18 H18C . . 109.5 ?
loop_
    _geom_torsion_atom_site_label_1
    _geom_torsion_atom_site_label_2
    _geom_torsion_atom_site_label_3
    _geom_torsion_atom_site_label_4
    _geom_torsion_site_symmetry_1
    _geom_torsion_site_symmetry_2
    _geom_torsion_site_symmetry_3
    _geom_torsion_site_symmetry_4
    _geom_torsion
    _geom_torsion_publ_flag
    C6 N1 C1 C2 . . . . -59.5(13) ?
    C4 N1 C1 C2 . . . . 70.9(17) ?
    C5 N1 C1 C2 . . . . -175.0(11) ?
    N1 C1 C2 O1 . . . . -68.1(13) ?
    N1 C1 C2 C3 . . . . 175.6(10) ?
    C7 O2 C3 C2 . . . . -160.1(15) ?
    O1 C2 C3 O2 . . . . 165.6(11) ?
    C1 C2 C3 O2 . . . . -75.0(16) ?
    C3 O2 C7 C8 . . . . -171.2(18) ?
    O2 C7 C8 C9 . . . . 162.0(18) ?
    C7 C8 C9 C10 . . . . 161.0(19) ?
    C8 C9 C10 C11 . . . . -179.9(18) ?
    C9 C10 C11 C12 . . . . -172(2) ?
    C10 C11 C12 C13 . . . . -168(2) ?
    C11 C12 C13 C14 . . . . 172(3) ?
    C12 C13 C14 C15 . . . . 172(2) ?
    C13 C14 C15 C16 . . . . 179(2) ?
    C14 C15 C16 C17 . . . . -174(2) ?
    C15 C16 C17 C18 . . . . -174(3) ?
loop_
    _geom_hbond_atom_site_label_D
    _geom_hbond_atom_site_label_H
    _geom_hbond_atom_site_label_A
    _geom_hbond_site_symmetry_A
    _geom_hbond_distance_DH
    _geom_hbond_distance_HA
    _geom_hbond_distance_DA
    _geom_hbond_angle_DHA
    C6 H6C O1 1_455 0.96 2.27 3.229(13) 174
    O1 H1 Br1 2_746 0.82 2.46 3.272(6) 170
data_global
_journal_date_recd_electronic     2009-05-23
_journal_date_accepted     2009-07-07
_journal_name_full     'Acta Crystallographica, Section E'
_journal_year     2009
_journal_volume     65
_journal_issue      8
_journal_page_first     o1836
_journal_page_last     o1836
_journal_paper_category     QO
_journal_coeditor_code     GK2214
_publ_contact_author_name     'Prof. Xilian Wei'
_publ_contact_author_address
;
  College of Chemistry and Chemical Engineering
  Liaocheng University
  Shandong 252059
  P.R.China
;
_publ_contact_author_email     weixilian@126.com
_publ_contact_author_fax     '86 635 8230613'
_publ_contact_author_phone     '86 635 8230613'
_publ_section_title
;
3-Dodecyloxy-2-hydroxy-<i>N</i>,<i>N</i>,<i>N</i>-trimethylpropan-1-aminium
bromide
;
loop_
    _publ_author_name
    _publ_author_address
    'Shizhou Fu'
;
 College of Chemistry and Chemical Engineering
 Liaocheng University
 Shandong 252059
 People's Republic of China
;
    'Zengbin Wei'
;
 College of Chemistry and Chemical Engineering
 Liaocheng University
 Shandong 252059
 People's Republic of China
;
    'Xilian Wei'
;
 College of Chemistry and Chemical Engineering
 Liaocheng University
 Shandong 252059
 People's Republic of China
;
    'Tao Wu'
;
 College of Chemistry and Chemical Engineering
 Liaocheng University
 Shandong 252059
 People's Republic of China
;
