# Supplementary material for: 3-Dodec­yloxy-2-hydr­oxy-N,N,N-trimethyl­propan-1-aminium bromide
Source: Acta Crystallogr Sect E Struct Rep Online. 2009 Jul 11;65(Pt 8):o1836. doi: 10.1107/S160053680902635X (PMC2977172; doi:10.1107/S160053680902635X)
Supplement: Supplementary file 2 [file e-65-o1836-Isup2.hkl]

# 
# h,k,l, Fc-squared, Fo-squared, sigma(Fo-squared) and status flag 
# 
data_I
_shelx_title ' 090224f in P2(1)' 
_shelx_refln_list_code          4 
_shelx_F_calc_maximum      181.92 
_exptl_crystal_F_000       412.00 
_reflns_d_resolution_high  0.8404 
 
loop_ 
 _symmetry_equiv_pos_as_xyz 
 'x, y, z' 
 '-x, y+1/2, -z' 
 
_cell_length_a     6.0476 
_cell_length_b     7.5370 
_cell_length_c    24.8701 
_cell_angle_alpha  90.000 
_cell_angle_beta   94.974 
_cell_angle_gamma  90.000 
 
_shelx_F_squared_multiplier     1.000 
 
loop_ 
 _refln_index_h 
 _refln_index_k 
 _refln_index_l 
 _refln_F_squared_calc 
 _refln_F_squared_meas 
 _refln_F_squared_sigma 
 _refln_observed_status 
   1  -8   0        6.85       48.78     32.17 o 
   2  -8   0       82.36       92.60     37.37 o 
   3  -8   0       55.32       47.19     37.02 o 
   1  -7   0      272.62      216.02     33.76 o 
   2  -7   0       48.86       79.72     30.23 o 
   3  -7   0       89.94       74.63     33.34 o 
   4  -7   0       65.24       63.76     37.34 o 
   0  -6   0      998.93      829.64     64.77 o 
   1  -6   0       17.98       57.71     23.17 o 
   2  -6   0      348.71      297.87     35.90 o 
   3  -6   0      102.60      112.08     29.77 o 
   4  -6   0       50.44       57.17     34.46 o 
   5  -6   0       79.90       82.94     40.40 o 
   1  -5   0     1245.22     1009.37     75.37 o 
   3  -5   0      225.66      156.79     30.31 o 
   4  -5   0      157.21      195.95     36.91 o 
   5  -5   0       37.57       34.04     34.15 o 
   0  -4   0     3097.11     3628.85    253.51 o 
   1  -4   0       28.14       23.17     14.17 o 
   2  -4   0      345.14      271.20     29.42 o 
   4  -4   0       10.12       25.15     25.23 o 
   5  -4   0      139.99      134.20     33.80 o 
   6  -4   0       15.73       21.93     37.14 o 
   1  -3   0     2106.22     2021.57    135.72 o 
   3  -3   0      211.81      218.41     35.14 o 
   5  -3   0        9.76       20.18     29.42 o 
   6  -3   0       65.63       69.66     34.58 o 
   0  -2   0    33095.01    38804.52   2692.95 o 
   1  -2   0      110.48      102.60      8.51 o 
   4  -2   0       25.37       63.14     20.57 o 
   5  -2   0      270.97      295.81     35.98 o 
   6  -2   0       29.67       26.04     26.12 o 
   1  -1   0     5690.06     5812.50    273.38 o 
   3  -1   0      548.31      572.14     38.50 o 
   5  -1   0       34.89       52.63     26.39 o 
   6  -1   0       43.44       51.58     27.98 o 
   7  -1   0        2.79       17.85     34.27 o 
   1   0   0      664.41      698.84     32.82 o 
   2   0   0     2828.30     2972.19    137.37 o 
   3   0   0      396.23      392.15     20.93 o 
   5   0   0      328.32      334.22     22.50 o 
   6   0   0       61.56       66.05     27.71 o 
   7   0   0        5.63        2.13     35.20 o 
   1   1   0     5746.74     6457.70    920.86 o 
   2   1   0      240.51      200.93     24.51 o 
   3   1   0      550.05      568.43     39.47 o 
   5   1   0       36.71       20.09     14.11 o 
   6   1   0       43.00       42.96     27.48 o 
   7   1   0        2.84        6.02     34.04 o 
   1   2   0      115.63      125.35     32.60 o 
   2   2   0      689.57      689.91    103.39 o 
   3   2   0      210.06      220.83     25.11 o 
   5   2   0      265.31      273.91     23.20 o 
   6   2   0       30.14        5.81     20.38 o 
   1   3   0     2098.91     2226.24    564.47 o 
   2   3   0      208.97      253.36     49.48 o 
   3   3   0      199.17      234.51     34.37 o 
   4   3   0      321.22      374.52     27.25 o 
   5   3   0       11.57       30.42     20.78 o 
   6   3   0       65.15       46.38     30.82 o 
   2   4   0      331.56      350.30     62.62 o 
   3   4   0      153.30      185.29     34.06 o 
   4   4   0        5.65       14.91     19.62 o 
   5   4   0      140.69      149.12     24.68 o 
   6   4   0       15.85        6.83     36.29 o 
   1   5   0     1226.19     1485.45    108.47 o 
   2   5   0       88.31       89.50     29.42 o 
   3   5   0      220.16      255.47     28.55 o 
   4   5   0      157.01      187.72     27.51 o 
   5   5   0       39.54        1.94     38.50 o 
   1   6   0       18.77       16.96     25.07 o 
   2   6   0      354.65      498.94     53.60 o 
   3   6   0      103.72       88.14     34.93 o 
   4   6   0       52.61       19.29     38.23 o 
   5   6   0       78.77       45.41     42.57 o 
   1   7   0      269.14      278.73     40.94 o 
   2   7   0       49.48       22.70     37.18 o 
   3   7   0       91.49       80.61     58.29 o 
   4   7   0       63.40       47.97     50.84 o 
   0   8   0      188.06      128.00     30.19 o 
   1   8   0        7.03        9.74     35.67 o 
   3   8   0       55.09       70.83     72.15 o 
  -3  -8   1       87.24       78.16     37.76 o 
  -2  -8   1       37.33       39.82     35.55 o 
  -1  -8   1       63.30       85.61     32.76 o 
   1  -8   1       27.92       23.44     31.32 o 
   2  -8   1      103.47      107.78     37.68 o 
   3  -8   1       34.50       32.64     35.90 o 
  -4  -7   1       84.71       72.07     37.45 o 
  -3  -7   1       57.41       34.62     32.52 o 
  -2  -7   1      117.50      124.50     31.59 o 
  -1  -7   1      164.00      138.09     31.05 o 
   1  -7   1      261.39      256.34     35.47 o 
   2  -7   1       23.87       31.79     29.07 o 
   3  -7   1      129.19      100.17     33.53 o 
   4  -7   1       43.06       46.30     35.82 o 
  -5  -6   1       73.00       53.01     41.72 o 
  -4  -6   1       66.79       42.73     32.25 o 
  -3  -6   1      195.62      184.08     33.69 o 
  -2  -6   1      150.40      120.89     28.64 o 
  -1  -6   1      118.35      118.64     26.35 o 
   0  -6   1      516.29      536.98     88.53 o 
   1  -6   1       41.53       32.83     22.70 o 
   2  -6   1      483.65      454.27     43.82 o 
   3  -6   1       39.85       58.21     29.03 o 
   4  -6   1       99.60       74.59     34.23 o 
   5  -6   1       56.71       56.51     38.31 o 
  -5  -5   1       21.30       26.24     35.63 o 
  -4  -5   1      260.99      221.88     37.45 o 
  -3  -5   1       80.35       48.05     24.57 o 
  -2  -5   1      430.35      451.48     41.95 o 
  -1  -5   1      550.12      434.87     39.90 o 
   0  -5   1      217.29      278.33     69.45 o 
   1  -5   1     1046.49     1054.93     78.51 o 
   2  -5   1       41.35       49.60     20.92 o 
   4  -5   1       70.96      103.78     30.62 o 
   5  -5   1       72.42       67.14     36.68 o 
  -6  -4   1       15.14       28.06     28.91 o 
  -5  -4   1      180.58      148.88     34.66 o 
  -4  -4   1       25.13       38.07     22.35 o 
  -3  -4   1      492.63      499.02     44.71 o 
  -2  -4   1       84.08       53.52     17.81 o 
  -1  -4   1      134.53      131.60     18.94 o 
   0  -4   1      448.55      363.38     30.66 o 
   1  -4   1      141.79      114.02     18.47 o 
   2  -4   1      627.92      505.93     43.00 o 
   3  -4   1       32.10       62.73     28.21 o 
   4  -4   1      117.97       67.65     27.28 o 
   5  -4   1       90.32       72.42     32.72 o 
   6  -4   1       20.81       22.35     34.35 o 
  -6  -3   1       56.91       51.31     32.83 o 
  -5  -3   1       15.26       36.21     27.83 o 
  -4  -3   1      810.57      774.03     62.48 o 
  -2  -3   1     1516.53     1514.99    105.25 o 
  -1  -3   1      347.50      295.15     26.90 o 
   0  -3   1      930.35      844.18     43.18 o 
   1  -3   1     2162.62     2014.47    138.24 o 
   3  -3   1      673.09      576.61     42.83 o 
   4  -3   1      109.18      130.79     29.50 o 
   5  -3   1       43.33       40.83     29.11 o 
   6  -3   1       35.19       67.10     35.78 o 
  -7  -2   1        8.86        7.68     33.22 o 
  -6  -2   1        8.86       33.88     29.38 o 
  -5  -2   1      405.33      349.91     38.73 o 
  -4  -2   1       37.85       72.38     21.00 o 
  -3  -2   1      966.99      967.69     70.21 o 
  -2  -2   1      132.95      115.38     15.68 o 
  -1  -2   1      265.98      256.61     21.97 o 
   0  -2   1      419.30      351.70     63.82 o 
   2  -2   1     1230.22     1049.01     51.00 o 
   5  -2   1      101.52      152.29     29.81 o 
   6  -2   1       47.16       44.79     30.19 o 
  -7  -1   1        4.08       17.46     33.42 o 
  -6  -1   1       21.03       30.62     30.85 o 
  -5  -1   1       43.20       52.63     25.81 o 
  -4  -1   1      694.47      711.02     36.60 o 
  -3  -1   1      273.80      245.27     15.35 o 
  -2  -1   1     1520.76     1425.31     66.04 o 
   1  -1   1     9126.32     9186.90    427.92 o 
   2  -1   1       61.20       69.83      7.89 o 
   3  -1   1     1003.41     1079.71     83.71 o 
   4  -1   1       56.92       39.34     12.03 o 
   5  -1   1       64.74       44.09     23.79 o 
   6  -1   1       43.41       57.32     28.64 o 
   7  -1   1       13.22       17.31     29.96 o 
  -7   0   1        3.78       14.90     33.65 o 
  -6   0   1        5.08       35.12     25.85 o 
  -5   0   1      438.39      441.08     41.06 o 
  -4   0   1      101.48      123.28     13.50 o 
  -3   0   1     1094.72     1069.95     51.27 o 
  -2   0   1     1079.40     1110.06     52.07 o 
  -1   0   1       33.82       41.54      9.86 o 
   1   0   1     1676.68     1774.39     82.43 o 
   2   0   1     4375.49     4395.75    202.59 o 
   3   0   1       27.13       37.64      7.93 o 
   4   0   1      990.38      914.97     45.34 o 
   5   0   1      118.72      139.67     16.20 o 
   6   0   1      112.68       79.99     28.72 o 
   7   0   1        6.36        2.48     32.99 o 
  -7   1   1        4.30        0.04     32.52 o 
  -6   1   1       21.17       31.13     26.90 o 
  -5   1   1       44.89       33.26     14.54 o 
  -4   1   1      707.03      710.23     36.46 o 
  -3   1   1      272.26      267.09     31.79 o 
  -2   1   1     1543.02     1550.82     78.61 o 
   1   1   1     9152.98    11276.22   1031.21 o 
   2   1   1       65.44       72.91      8.44 o 
   3   1   1     1000.19     1036.69     49.68 o 
   4   1   1       58.74       61.16     12.40 o 
   5   1   1       68.34       53.20     15.46 o 
   6   1   1       42.47       56.08     29.73 o 
   7   1   1       13.20        4.89     34.73 o 
  -7   2   1        9.07       -0.50     36.60 o 
  -6   2   1       10.08        9.20     31.20 o 
  -5   2   1      395.83      414.39     27.98 o 
  -4   2   1       43.12       70.02     14.25 o 
  -3   2   1      959.80     1026.76     54.70 o 
  -2   2   1      119.82      157.68     24.47 o 
  -1   2   1      245.23      285.58     15.54 o 
   1   2   1      842.69      785.22    156.99 o 
   2   2   1     1195.13     1350.52    140.54 o 
   4   2   1      368.00      371.08     24.21 o 
   5   2   1      101.51      119.28     18.52 o 
   6   2   1       46.64       27.44     20.63 o 
  -6   3   1       57.50       63.66     23.03 o 
  -5   3   1       15.26       30.68     21.37 o 
  -4   3   1      822.23      943.84     49.68 o 
  -3   3   1       27.93       66.21     35.52 o 
  -2   3   1     1536.91     1584.40    205.34 o 
  -1   3   1      388.41      393.87     62.72 o 
   1   3   1     2157.56     2261.00    494.85 o 
   3   3   1      649.06      719.15     54.69 o 
   4   3   1      115.76      120.03     18.90 o 
   5   3   1       45.77       62.84     20.64 o 
   6   3   1       34.62       19.02     30.66 o 
  -6   4   1       16.02       -0.82     36.17 o 
  -5   4   1      177.79      202.73     26.19 o 
  -4   4   1       28.35       36.26     31.59 o 
  -3   4   1      505.34      514.28     30.57 o 
  -2   4   1       77.16       91.11     14.10 o 
  -1   4   1      153.10      126.40     22.88 o 
   1   4   1      147.05      135.31     67.06 o 
   2   4   1      620.96      668.53    161.95 o 
   3   4   1       36.83       24.14     18.49 o 
   4   4   1      103.44      128.33     21.39 o 
   5   4   1       92.03       46.73     35.01 o 
   6   4   1       20.51       25.11     37.34 o 
  -5   5   1       22.36       17.46     38.38 o 
  -4   5   1      258.55      295.55     31.35 o 
  -3   5   1       81.86       80.34     31.09 o 
  -2   5   1      425.10      403.30     33.63 o 
  -1   5   1      558.73      624.79    174.55 o 
   1   5   1     1037.13     1133.60     84.64 o 
   2   5   1       44.94       46.49     25.93 o 
   3   5   1      454.38      583.18     39.20 o 
   4   5   1       73.58       23.83     34.27 o 
   5   5   1       72.52       73.04     38.65 o 
  -5   6   1       70.98       65.82     42.50 o 
  -4   6   1       69.80       11.02     41.84 o 
  -3   6   1      195.61      191.88     42.81 o 
  -2   6   1      154.74      167.70     36.25 o 
  -1   6   1      124.88      140.04     24.57 o 
   1   6   1       44.62       56.86     26.08 o 
   2   6   1      487.52      587.23     57.56 o 
   4   6   1      100.79      117.40     42.30 o 
   5   6   1       55.21       45.95     43.23 o 
  -4   7   1       81.76       72.11     51.62 o 
  -2   7   1      115.27      117.01     40.87 o 
  -1   7   1      164.96      222.61     38.69 o 
   1   7   1      262.18      204.26     34.89 o 
   3   7   1      127.42      178.53     59.19 o 
   4   7   1       42.83       15.25     51.62 o 
  -1   8   1       63.80       46.11     35.63 o 
   0   8   1      127.05       86.90     18.73 o 
   3   8   1       35.06      -18.67     72.30 o 
  -3  -8   2       90.36       79.17     37.61 o 
  -2  -8   2       10.40       16.03     33.42 o 
  -1  -8   2      116.11      128.50     37.06 o 
   1  -8   2       91.95       90.39     35.20 o 
   2  -8   2       74.58       89.15     33.80 o 
   3  -8   2       44.09       47.81     36.40 o 
  -4  -7   2       75.96       75.33     38.27 o 
  -3  -7   2       36.93       27.48     32.33 o 
  -2  -7   2      170.35      135.99     32.02 o 
  -1  -7   2       30.61       33.42     28.87 o 
   1  -7   2      176.65      188.58     32.87 o 
   2  -7   2       59.71       46.61     29.11 o 
   3  -7   2      157.58      146.12     34.08 o 
   4  -7   2       37.56       26.93     37.65 o 
  -5  -6   2       53.80       39.12     37.57 o 
  -4  -6   2       95.62       92.37     34.73 o 
  -3  -6   2      206.58      186.21     34.19 o 
  -2  -6   2       46.68       41.91     24.45 o 
  -1  -6   2      210.04      204.06     29.65 o 
   0  -6   2      266.52      285.60     53.23 o 
   1  -6   2      170.62      172.01     30.89 o 
   2  -6   2      365.85      364.39     39.39 o 
   3  -6   2       54.49       52.01     30.78 o 
   4  -6   2      117.47       84.14     34.54 o 
   5  -6   2       24.06       52.39     40.91 o 
  -5  -5   2       43.96       78.40     35.08 o 
  -4  -5   2      198.18      161.37     35.90 o 
  -3  -5   2       42.44       77.12     25.19 o 
  -2  -5   2      684.26      620.34     51.46 o 
  -1  -5   2        7.11       24.84     19.09 o 
   0  -5   2      614.63      565.84     32.68 o 
   1  -5   2      505.05      607.18     49.25 o 
   3  -5   2      629.87      561.50     50.65 o 
   4  -5   2       66.22       51.07     30.12 o 
   5  -5   2       70.27       83.83     35.24 o 
  -6  -4   2       18.92       59.15     37.65 o 
  -5  -4   2      154.21      142.01     34.81 o 
  -4  -4   2       71.49      107.66     28.25 o 
  -3  -4   2      703.09      692.41     55.96 o 
  -2  -4   2       55.52       59.30     17.62 o 
   0  -4   2      510.81      439.60     25.41 o 
   1  -4   2      540.93      532.05     39.70 o 
   2  -4   2      660.61      592.94     47.54 o 
   3  -4   2      158.74      189.67     42.15 o 
   4  -4   2      127.72      106.22     28.33 o 
   5  -4   2       44.46       54.37     32.45 o 
   6  -4   2       31.60       45.91     36.79 o 
  -6  -3   2       27.64       42.26     32.56 o 
  -4  -3   2      672.31      555.45     48.94 o 
  -3  -3   2       99.43      142.74     24.84 o 
  -2  -3   2     2856.58     2768.55    188.50 o 
  -1  -3   2      672.62      722.06     51.93 o 
   0  -3   2     2380.85     2485.92    123.01 o 
   1  -3   2      759.57      725.61     36.46 o 
   2  -3   2      952.47      928.17     55.98 o 
   3  -3   2     1142.11     1034.00     50.59 o 
   4  -3   2       88.27      100.79     25.77 o 
   5  -3   2       55.05       61.09     29.69 o 
   6  -3   2        8.11       55.42     34.70 o 
  -7  -2   2        5.09       -3.53     34.97 o 
  -6  -2   2       17.15       68.15     30.70 o 
  -5  -2   2      245.27      195.99     31.63 o 
  -3  -2   2     1386.28     1357.72     62.93 o 
  -2  -2   2       30.25       40.69     17.85 o 
  -1  -2   2     2382.96     2045.67    137.93 o 
   2  -2   2     1010.68      924.43     44.01 o 
   4  -2   2      305.70      272.11     21.77 o 
   5  -2   2       38.23       70.36     26.82 o 
   6  -2   2       47.97       31.75     30.74 o 
  -7  -1   2       14.62       39.86     32.02 o 
  -6  -1   2        5.97        9.31     28.80 o 
  -4  -1   2      659.22      635.24     34.91 o 
  -3  -1   2       81.50       69.19     10.73 o 
  -2  -1   2     2601.13     2760.44    127.62 o 
  -1  -1   2     4628.34     4524.66    305.55 o 
   0  -1   2       36.62       29.63      3.21 o 
   1  -1   2     4829.32     4262.50    296.82 o 
   2  -1   2      379.79      371.92     19.25 o 
   3  -1   2     2292.86     1988.58     93.14 o 
   4  -1   2        4.79       24.07     12.47 o 
   5  -1   2       87.33       91.82     25.58 o 
   6  -1   2       25.54       30.47     28.10 o 
   7  -1   2       18.00       16.26     32.99 o 
  -7   0   2        0.66       13.00     31.51 o 
  -6   0   2       23.11       71.84     30.39 o 
  -5   0   2      190.10      224.01     29.96 o 
  -3   0   2     1024.47      982.20     46.89 o 
   1   0   2     1596.15     1892.26     87.51 o 
   2   0   2     2898.11     3059.63    141.55 o 
   4   0   2      708.33      753.52     47.17 o 
   5   0   2        8.37       33.25     14.24 o 
   6   0   2      103.04      120.43     32.10 o 
   7   0   2        3.90        6.02     34.08 o 
  -7   1   2       14.96       39.78     35.86 o 
  -6   1   2        6.07       13.89     30.08 o 
  -4   1   2      656.79      638.57     33.54 o 
  -3   1   2       86.13       63.99     19.06 o 
  -2   1   2     2617.11     3324.35    232.12 o 
  -1   1   2     4599.18     4951.40    934.41 o 
   1   1   2     4829.21     5989.11    341.10 o 
   2   1   2      393.90      433.54     22.01 o 
   3   1   2     2309.41     2160.69    100.48 o 
   4   1   2        5.17       25.20     11.91 o 
   5   1   2       90.20       81.06     14.85 o 
   6   1   2       24.55       22.08     28.84 o 
  -7   2   2        5.39       17.58     37.02 o 
  -6   2   2       17.64       30.70     30.16 o 
  -5   2   2      243.53      259.09     23.46 o 
  -3   2   2     1372.38     1527.95    137.72 o 
  -2   2   2       26.80       28.53      7.16 o 
  -1   2   2     2299.74     2095.41    255.31 o 
   1   2   2     2074.18     2221.89    345.37 o 
   2   2   2     1030.74     1193.43     57.07 o 
   3   2   2      198.35      224.45     17.17 o 
   4   2   2      286.78      269.54     21.10 o 
   5   2   2       37.33       36.56     17.20 o 
   6   2   2       48.02       39.62     28.56 o 
  -6   3   2       28.77       28.39     22.83 o 
  -5   3   2       67.17      103.60     22.96 o 
  -4   3   2      671.01      775.89     42.66 o 
  -3   3   2       95.35      131.24     24.24 o 
  -2   3   2     2870.75     2999.62    549.92 o 
  -1   3   2      653.98      864.33    277.22 o 
   1   3   2      764.69      831.54     75.31 o 
   2   3   2      967.77     1196.03    191.34 o 
   3   3   2     1148.22     1328.84     64.82 o 
   4   3   2       94.57      134.16     18.83 o 
   5   3   2       55.88       74.30     19.41 o 
   6   3   2        7.83       -5.36     30.50 o 
  -6   4   2       19.80       20.41     36.68 o 
  -5   4   2      154.66      213.71     29.03 o 
  -4   4   2       73.47       42.74     32.93 o 
  -3   4   2      702.71      769.95    141.89 o 
  -2   4   2       50.97       23.73     17.10 o 
  -1   4   2      625.88      499.21     70.63 o 
   1   4   2      545.07      603.24    239.05 o 
   2   4   2      673.56      679.89     64.95 o 
   3   4   2      164.29      218.94     23.17 o 
   4   4   2      118.22      136.90     33.36 o 
   5   4   2       43.49       33.80     32.68 o 
   6   4   2       31.66       36.44     37.41 o 
  -5   5   2       44.27       30.19     32.72 o 
  -4   5   2      196.95      257.68     32.64 o 
  -3   5   2       42.29       16.80     28.53 o 
  -2   5   2      672.94      681.54     69.96 o 
  -1   5   2        7.88        9.51     14.57 o 
   1   5   2      512.79      485.32     44.17 o 
   2   5   2      235.55      259.72     36.17 o 
   3   5   2      625.00      785.22     45.58 o 
   4   5   2       69.78       51.89     35.01 o 
   5   5   2       69.73       79.48     39.20 o 
  -5   6   2       51.88       49.44     41.64 o 
  -3   6   2      200.99      259.17     46.15 o 
  -2   6   2       46.34        9.20     31.01 o 
  -1   6   2      210.50      217.71     27.12 o 
   2   6   2      370.83      369.32     45.64 o 
   3   6   2       56.75       48.40     39.04 o 
   4   6   2      118.79      112.86     43.66 o 
   5   6   2       22.22       33.65     42.89 o 
  -4   7   2       74.91       61.79     52.20 o 
  -3   7   2       39.07       23.79     37.14 o 
  -2   7   2      165.47      164.05     43.20 o 
  -1   7   2       31.46       66.29     28.76 o 
   0   7   2      119.91      107.78     23.60 o 
   1   7   2      179.97      128.34     30.39 o 
   3   7   2      156.05      220.09     56.35 o 
   4   7   2       37.15      -18.01     48.24 o 
  -2   8   2        9.93       19.56     39.12 o 
  -1   8   2      116.64       85.69     35.47 o 
   0   8   2       41.15       32.63     19.48 o 
   2   8   2       74.37       40.01     70.01 o 
   3   8   2       45.27       37.96     64.70 o 
  -3  -8   3       62.08       57.83     36.29 o 
  -2  -8   3       35.20       50.57     34.15 o 
  -1  -8   3      117.29      119.81     34.31 o 
   1  -8   3      127.48      140.80     33.92 o 
   2  -8   3       33.09       41.06     32.52 o 
  -4  -7   3       51.42       22.12     37.30 o 
  -3  -7   3       64.45       69.97     33.61 o 
  -2  -7   3      176.43      135.91     31.67 o 
   0  -7   3      152.96      122.45     28.91 o 
   1  -7   3       54.57      105.56     29.15 o 
   2  -7   3       99.46       88.49     29.73 o 
   3  -7   3       95.01      107.97     34.62 o 
   4  -7   3       52.79       43.54     37.37 o 
  -5  -6   3       43.36       46.03     39.66 o 
  -4  -6   3      129.21      165.06     37.49 o 
  -3  -6   3      132.09       92.45     28.21 o 
  -2  -6   3      134.84      146.93     29.38 o 
  -1  -6   3      256.19      193.55     32.68 o 
   0  -6   3       32.57       67.96     22.01 o 
   1  -6   3      326.26      312.61     35.05 o 
   2  -6   3      104.07      162.11     30.62 o 
   3  -6   3       77.62       75.72     29.73 o 
   4  -6   3       90.81       65.20     33.45 o 
   5  -6   3       15.12       33.42     38.07 o 
  -5  -5   3       95.33       98.31     37.30 o 
  -4  -5   3       85.10       49.91     25.42 o 
  -3  -5   3      173.22      210.62     32.56 o 
  -2  -5   3      585.21      507.91     46.53 o 
   0  -5   3      558.11      499.36     34.54 o 
   2  -5   3      364.75      306.13     33.73 o 
   4  -5   3      157.41      107.93     31.94 o 
   5  -5   3       38.52       62.64     36.36 o 
  -6  -4   3       30.70       49.56     38.11 o 
  -5  -4   3       86.59       59.61     32.45 o 
  -4  -4   3      207.16      245.09     35.98 o 
  -3  -4   3      591.08      506.08     47.12 o 
  -1  -4   3     1239.69     1105.46     80.18 o 
   0  -4   3      176.29      198.98     15.61 o 
   1  -4   3     1382.31     1199.54     87.09 o 
   3  -4   3      343.09      393.37     68.98 o 
   4  -4   3      110.00      118.60     29.22 o 
   5  -4   3       34.17       36.79     33.42 o 
   6  -4   3       31.02       24.92     37.14 o 
  -6  -3   3       11.66       26.78     31.90 o 
  -5  -3   3      171.43      159.28     32.72 o 
  -3  -3   3      324.89      350.65     33.14 o 
  -2  -3   3     2327.99     2170.95    159.70 o 
   0  -3   3     2630.10     2559.48    126.52 o 
   1  -3   3       32.84       63.69     18.96 o 
   2  -3   3     1590.88     1487.59    105.49 o 
   4  -3   3      408.33      390.00     42.23 o 
   5  -3   3       19.15       31.20     28.95 o 
   6  -3   3       10.27       27.05     34.97 o 
  -7  -2   3        1.22        4.97     33.14 o 
  -6  -2   3       52.76       71.26     29.22 o 
  -5  -2   3       26.12       41.22     24.80 o 
  -4  -2   3      280.35      338.42     34.97 o 
  -3  -2   3      912.65      871.81     43.04 o 
  -2  -2   3      188.21      192.15     20.34 o 
  -1  -2   3     4284.31     4172.81    280.40 o 
   0  -2   3      133.69      115.03      8.54 o 
   1  -2   3     3373.81     3009.94    135.54 o 
   3  -2   3     1293.41     1226.39     59.34 o 
   5  -2   3       43.29       30.74     24.26 o 
   6  -2   3       28.43       19.44     30.27 o 
  -7  -1   3       24.57       34.46     34.50 o 
  -6  -1   3        1.68       28.06     28.41 o 
  -5  -1   3      193.79      252.38     32.25 o 
  -4  -1   3      296.52      278.55     18.30 o 
  -3  -1   3      210.44      238.84     18.47 o 
  -2  -1   3     2308.56     2338.46    144.80 o 
  -1  -1   3     9646.93    10285.46    684.76 o 
   0  -1   3      482.20      541.24     21.42 o 
   1  -1   3      636.05      555.19     42.09 o 
   2  -1   3      795.60      720.19     34.84 o 
   4  -1   3      144.74      153.30     27.65 o 
   5  -1   3       50.42       92.57     17.79 o 
   6  -1   3        3.53       -1.44     29.77 o 
   7  -1   3       12.98       22.86     33.73 o 
  -7   0   3        0.97       11.33     33.42 o 
  -6   0   3       87.39      117.05     30.74 o 
  -4   0   3      486.19      486.09     26.33 o 
  -3   0   3      292.38      301.96     38.34 o 
   1   0   3     1067.85     1255.13     58.52 o 
   2   0   3      625.59      593.04     28.89 o 
   3   0   3     2290.75     2215.81    103.28 o 
   5   0   3        8.63       10.90     14.30 o 
   6   0   3       43.17       95.74     31.79 o 
  -7   1   3       24.77       10.13     34.58 o 
  -6   1   3        1.13        4.77     28.64 o 
  -5   1   3      198.69      229.10     20.07 o 
  -4   1   3      290.84      280.89     20.35 o 
  -3   1   3      221.80      225.69     31.90 o 
  -2   1   3     2307.01     2784.00    194.98 o 
  -1   1   3     9680.31    10422.17   1225.23 o 
   0   1   3      470.29      501.66     33.14 o 
   1   1   3      624.19      611.72     30.14 o 
   2   1   3      808.41      838.61     39.96 o 
   4   1   3      153.04      155.34     16.05 o 
   5   1   3       50.06       67.32     16.00 o 
   6   1   3        3.14       17.58     28.53 o 
  -7   2   3        1.32       16.03     34.50 o 
  -6   2   3       51.83       74.20     31.09 o 
  -5   2   3       28.91       48.60     18.23 o 
  -4   2   3      275.40      338.80     30.68 o 
  -3   2   3      931.08     1015.31    103.39 o 
  -2   2   3      181.31      207.10     14.83 o 
  -1   2   3     4218.48     4395.36    656.30 o 
   1   2   3     3313.28     3578.08    457.54 o 
   2   2   3      328.65      285.19     17.43 o 
   3   2   3     1298.42     1673.52     99.74 o 
   4   2   3       83.07       95.84     14.83 o 
   5   2   3       40.65       33.55     17.15 o 
   6   2   3       29.70       43.86     28.80 o 
  -6   3   3       11.51        3.61     22.87 o 
  -5   3   3      171.12      214.97     25.73 o 
  -4   3   3      287.27      290.62     48.10 o 
  -3   3   3      323.76      359.32     45.74 o 
  -2   3   3     2341.50     2660.73    436.73 o 
  -1   3   3      312.55      219.28     24.95 o 
   1   3   3       30.50       56.00     13.74 o 
   2   3   3     1594.29     1843.13    244.29 o 
   4   3   3      421.10      507.39     31.04 o 
   5   3   3       18.14       18.55     29.61 o 
   6   3   3       10.35      -18.63     30.50 o 
  -6   4   3       29.93       42.72     27.44 o 
  -5   4   3       89.79       81.78     23.40 o 
  -4   4   3      203.99      233.51     28.46 o 
  -3   4   3      600.23      651.77    108.22 o 
  -2   4   3      196.72      173.13     25.52 o 
  -1   4   3     1234.75     1313.70    299.55 o 
   1   4   3     1371.21     1706.28    122.29 o 
   2   4   3      225.95      244.06     24.76 o 
   4   4   3      110.51      153.03     31.86 o 
   5   4   3       32.99       19.13     32.17 o 
   6   4   3       31.37       36.02     38.50 o 
  -5   5   3       92.95      108.76     27.18 o 
  -4   5   3       86.31       90.46     33.09 o 
  -3   5   3      172.21      181.75     37.68 o 
  -2   5   3      584.88      652.26     89.32 o 
  -1   5   3       36.64       38.62     20.10 o 
   1   5   3      106.59       63.92     21.35 o 
   2   5   3      359.13      503.39     34.37 o 
   3   5   3      238.80      225.18     40.63 o 
   4   5   3      159.98      205.65     38.89 o 
   5   5   3       39.72       37.99     37.84 o 
  -5   6   3       41.81       21.89     39.00 o 
  -4   6   3      130.39      126.11     31.31 o 
  -3   6   3      128.81      181.71     38.34 o 
  -2   6   3      138.20       99.31     33.49 o 
  -1   6   3      249.85      295.83     27.77 o 
   1   6   3      318.91      410.53     43.31 o 
   3   6   3       80.49      110.80     41.57 o 
   4   6   3       92.59       68.46     42.26 o 
   5   6   3       13.87       18.98     41.95 o 
  -4   7   3       51.91       16.49     51.54 o 
  -3   7   3       66.56       30.39     42.54 o 
  -2   7   3      173.07      192.77     44.24 o 
  -1   7   3       10.84       21.46     25.96 o 
   0   7   3      146.71      121.24     24.37 o 
   2   7   3       96.92      131.76     53.36 o 
   3   7   3       96.30       74.63     52.43 o 
   4   7   3       51.21        4.42     47.27 o 
  -2   8   3       34.34       41.33     40.09 o 
  -1   8   3      117.67      114.06     33.26 o 
   0   8   3        0.31       16.46     23.48 o 
   2   8   3       33.93      -13.78     68.27 o 
   3   8   3       61.89       43.51     68.00 o 
  -3  -8   4       31.70       23.44     39.31 o 
  -2  -8   4       71.66       74.13     37.45 o 
  -1  -8   4       63.13       38.23     35.05 o 
   1  -8   4      100.34      137.93     34.04 o 
   2  -8   4       23.23       19.68     31.90 o 
  -4  -7   4       28.22       36.83     37.80 o 
  -3  -7   4      111.98      130.56     35.32 o 
  -2  -7   4      101.43       70.60     29.65 o 
  -1  -7   4      160.84      213.07     34.31 o 
   0  -7   4      121.49       80.49     29.96 o 
   1  -7   4       19.02       37.34     27.13 o 
   2  -7   4      130.70      135.33     32.25 o 
   3  -7   4       47.85       49.09     33.57 o 
   4  -7   4       69.88       59.11     37.06 o 
  -5  -6   4       45.99       53.13     41.18 o 
  -4  -6   4      151.91      159.94     37.14 o 
  -3  -6   4       70.10       55.23     30.78 o 
  -2  -6   4      266.98      298.68     35.74 o 
  -1  -6   4      150.24      129.16     26.78 o 
   0  -6   4      124.63      188.54     29.50 o 
   1  -6   4      274.67      319.56     35.59 o 
   2  -6   4       32.74       37.68     24.22 o 
   3  -6   4      114.78       83.48     29.46 o 
   4  -6   4       37.51       52.47     33.57 o 
   5  -6   4       29.46       11.72     36.25 o 
  -5  -5   4       54.64       72.42     37.02 o 
  -4  -5   4       30.91       21.97     30.12 o 
  -3  -5   4      312.74      308.50     37.30 o 
  -2  -5   4      241.70      187.92     29.30 o 
  -1  -5   4      882.87     1034.40     75.37 o 
   0  -5   4      275.46      255.34     70.15 o 
   1  -5   4       60.30       50.61     19.60 o 
   2  -5   4      370.23      355.73     36.64 o 
   3  -5   4       83.46      137.19     36.68 o 
   4  -5   4      217.33      154.42     34.85 o 
   5  -5   4       20.68       30.70     36.83 o 
  -6  -4   4       39.38       47.54     35.86 o 
  -5  -4   4       52.58       52.94     32.79 o 
  -4  -4   4      308.24      372.42     41.80 o 
  -1  -4   4     1042.27      880.75     65.59 o 
   0  -4   4       88.70      113.51     13.02 o 
   1  -4   4     1435.27     1359.67     98.07 o 
   3  -4   4      450.00      405.65     25.90 o 
   4  -4   4       92.01      106.11     29.11 o 
   5  -4   4       80.13       42.15     23.60 o 
   6  -4   4       18.38       48.47     36.09 o 
  -6  -3   4       26.20       44.90     31.82 o 
  -5  -3   4       66.96       71.53     28.29 o 
  -3  -3   4      503.10      455.01     40.48 o 
  -2  -3   4     1025.49      981.47     77.12 o 
  -1  -3   4     3049.48     2893.13    197.08 o 
   0  -3   4     1261.91     1132.57     57.07 o 
   1  -3   4       84.99       92.18     25.81 o 
   2  -3   4     1309.00     1179.95     79.06 o 
   3  -3   4       89.98      112.60     14.90 o 
   4  -3   4      704.47      717.93     78.69 o 
   5  -3   4        0.72       -0.39     28.68 o 
   6  -3   4       25.74       37.76     33.10 o 
  -7  -2   4        4.24       23.01     35.16 o 
  -6  -2   4       51.88       63.38     31.16 o 
  -4  -2   4      425.03      468.51     42.34 o 
  -2  -2   4     1143.82      934.20     68.38 o 
  -1  -2   4     2543.25     2190.59    152.02 o 
   0  -2   4      128.24      138.33     20.11 o 
   1  -2   4     2821.55     2736.77    211.50 o 
   3  -2   4     1041.21     1056.30     51.70 o 
   4  -2   4       57.08       30.59     15.43 o 
   5  -2   4      104.24       94.19     28.41 o 
   6  -2   4       11.21       14.94     32.41 o 
  -7  -1   4       26.28       33.45     36.95 o 
  -6  -1   4       10.13       26.39     28.53 o 
  -5  -1   4      126.19      178.06     29.30 o 
  -4  -1   4       63.23       74.83     19.29 o 
  -3  -1   4      908.97      973.47     45.11 o 
  -2  -1   4     1068.43     1009.45     74.17 o 
   0  -1   4     1040.69     1129.95     50.70 o 
   1  -1   4      293.30      286.09     20.05 o 
   2  -1   4      663.22      617.32     30.44 o 
   3  -1   4      652.08      546.31     28.55 o 
   4  -1   4      576.10      515.99     29.16 o 
   5  -1   4        6.04       32.95     16.74 o 
   6  -1   4        2.63       -5.43     30.12 o 
  -7   0   4       10.43       18.01     30.78 o 
  -6   0   4       78.83       87.32     28.87 o 
  -5   0   4       10.09       47.89     23.44 o 
  -4   0   4      605.13      600.63     31.25 o 
  -3   0   4       17.98       30.91      7.38 o 
  -2   0   4     2201.66     2366.09    165.84 o 
   0   0   4     1298.82     1200.53     44.45 o 
   1   0   4      436.05      425.62     20.54 o 
   2   0   4       58.38       77.19      8.20 o 
   3   0   4      869.66      897.65     49.27 o 
   4   0   4        2.64       12.40     11.37 o 
   5   0   4       56.41       42.84     14.34 o 
   6   0   4        7.10       30.23     28.02 o 
  -7   1   4       26.36       32.13     37.68 o 
  -6   1   4       10.03       45.17     28.91 o 
  -5   1   4      123.64      181.55     30.12 o 
  -4   1   4       61.74       64.70     13.37 o 
  -3   1   4      910.35      929.19     66.60 o 
  -2   1   4     1065.68     1123.00     80.14 o 
  -1   1   4     7796.52     8410.43    583.97 o 
   0   1   4     1009.33     1025.90     86.41 o 
   1   1   4      309.05      330.08     16.48 o 
   2   1   4      679.95      702.15     33.93 o 
   3   1   4      641.22      707.01     35.14 o 
   4   1   4      581.79      587.77     31.71 o 
   5   1   4        5.03       15.56     15.52 o 
   6   1   4        2.25        0.00     24.68 o 
  -7   2   4        4.06       25.77     37.61 o 
  -6   2   4       51.60       56.16     32.99 o 
  -4   2   4      429.63      533.05     31.42 o 
  -3   2   4      321.16      378.75     36.56 o 
  -2   2   4     1091.10     1021.51     99.02 o 
  -1   2   4     2644.10     2442.88    383.93 o 
   0   2   4      119.95       84.84     11.84 o 
   1   2   4     2865.96     3169.11    146.37 o 
   2   2   4       11.41       13.47      8.83 o 
   3   2   4     1021.93     1031.00     49.94 o 
   5   2   4      102.90      100.99     17.68 o 
   6   2   4       11.79       37.84     27.13 o 
  -6   3   4       26.13       32.21     36.79 o 
  -5   3   4       59.63       97.90     23.48 o 
  -4   3   4       91.48      105.22     38.20 o 
  -3   3   4      492.16      549.12    110.49 o 
  -2   3   4     1042.41     1240.37    150.82 o 
  -1   3   4     3084.97     3082.05    438.53 o 
   1   3   4       94.73       85.23     11.29 o 
   2   3   4     1313.79     1528.73     73.10 o 
   4   3   4      711.39      780.33     69.64 o 
   5   3   4        0.59       -2.60     27.79 o 
   6   3   4       25.44       25.50     31.47 o 
  -6   4   4       38.28       62.89     28.00 o 
  -5   4   4       56.86       61.86     24.69 o 
  -4   4   4      302.90      379.97     51.44 o 
  -3   4   4      314.23      332.12     24.60 o 
  -2   4   4      537.17      543.73     49.64 o 
  -1   4   4     1071.92     1077.07    259.56 o 
   1   4   4     1444.50     1676.47     80.18 o 
   2   4   4       13.79       19.60     13.54 o 
   3   4   4      444.30      533.90     33.00 o 
   4   4   4       88.20      120.04     31.75 o 
   5   4   4       80.06       73.20     31.79 o 
   6   4   4       18.00        7.22     38.31 o 
  -5   5   4       52.91       69.62     26.86 o 
  -4   5   4       31.77       11.72     35.67 o 
  -3   5   4      310.04      337.66     28.93 o 
  -2   5   4      251.03      328.26     37.35 o 
  -1   5   4      884.52     1000.51     51.65 o 
   1   5   4       59.43       27.98     19.91 o 
   2   5   4      367.60      420.58     31.04 o 
   3   5   4       81.74       51.66     31.82 o 
   4   5   4      216.57      225.72     42.61 o 
   5   5   4       23.12       22.20     36.40 o 
  -5   6   4       45.30        8.42     42.61 o 
  -4   6   4      151.47      202.36     48.40 o 
  -3   6   4       67.39       47.39     38.54 o 
  -2   6   4      269.33      272.87     32.31 o 
  -1   6   4      149.77      150.27     24.16 o 
   1   6   4      267.48      296.78     37.88 o 
   3   6   4      111.71      145.62     41.72 o 
   4   6   4       37.02       40.67     42.50 o 
   5   6   4       27.93       21.27     41.02 o 
  -3   7   4      113.99      119.57     41.06 o 
  -2   7   4      102.25      156.64     42.89 o 
  -1   7   4      160.26      148.06     32.72 o 
   0   7   4      122.90      115.07     24.49 o 
   1   7   4       18.44      -12.50     43.20 o 
   2   7   4      127.11      150.16     45.37 o 
   3   7   4       47.43       13.82     46.18 o 
   4   7   4       67.79       49.91     51.04 o 
  -3   8   4       31.85       29.38     47.08 o 
  -2   8   4       71.12       94.66     41.29 o 
  -1   8   4       64.38       62.37     34.93 o 
   0   8   4       38.79       19.79     24.64 o 
   1   8   4       99.66      165.06     53.13 o 
   2   8   4       24.16      -15.99     57.94 o 
   3   8   4       71.96      109.83     66.56 o 
  -3  -8   5       19.24       51.89     39.59 o 
  -2  -8   5       75.02       73.16     37.57 o 
   1  -8   5       51.16       94.04     32.72 o 
   2  -8   5       34.38       46.34     36.17 o 
  -4  -7   5       34.82       52.67     38.81 o 
  -3  -7   5      134.16      123.11     34.97 o 
  -2  -7   5       17.15       14.13     28.37 o 
   0  -7   5       48.64        5.90     26.62 o 
   1  -7   5      103.44       79.06     27.98 o 
   2  -7   5      127.71      161.99     34.85 o 
   3  -7   5       39.82       32.06     31.75 o 
   4  -7   5       74.82       58.84     38.07 o 
  -5  -6   5       55.09       60.39     41.84 o 
  -4  -6   5      144.05      113.83     38.23 o 
  -3  -6   5       51.60       40.94     27.98 o 
  -2  -6   5      357.65      322.67     38.27 o 
  -1  -6   5       64.59       50.49     24.41 o 
   0  -6   5      427.38      493.16     44.86 o 
   1  -6   5      119.44      161.29     28.53 o 
   2  -6   5       86.79       56.78     26.86 o 
   3  -6   5       93.76       75.60     29.81 o 
   4  -6   5       21.09       26.66     33.26 o 
   5  -6   5       42.50       43.00     37.65 o 
  -5  -5   5       36.99       43.78     36.13 o 
  -4  -5   5       45.14       27.05     29.38 o 
  -3  -5   5      309.00      296.59     38.46 o 
  -2  -5   5       30.52       30.31     20.30 o 
  -1  -5   5     1054.61      907.88     70.52 o 
   0  -5   5       65.08       49.91     18.47 o 
   1  -5   5      276.80      191.80     26.74 o 
   2  -5   5      285.60      370.52     37.84 o 
   3  -5   5       56.97       87.90     37.90 o 
   4  -5   5      159.29      127.49     31.36 o 
   5  -5   5       21.21       18.16     34.27 o 
  -6  -4   5       32.26       65.32     38.65 o 
  -5  -4   5       52.37      119.69     35.47 o 
  -4  -4   5      268.63      269.54     39.24 o 
  -3  -4   5       88.95       85.42     22.74 o 
  -2  -4   5     1027.43      821.76     67.10 o 
  -1  -4   5      549.30      507.63     40.91 o 
   0  -4   5      894.02      904.70     67.26 o 
   1  -4   5      713.38      767.07     38.84 o 
   2  -4   5       38.79       43.68     19.64 o 
   3  -4   5      333.76      333.69     24.76 o 
   4  -4   5       57.19       54.64     27.83 o 
   5  -4   5      139.83      115.11     33.96 o 
   6  -4   5        5.19       16.11     36.79 o 
  -6  -3   5       56.48       77.93     33.57 o 
  -5  -3   5       39.52       43.86     26.74 o 
  -4  -3   5       48.97       65.74     22.90 o 
  -3  -3   5      373.61      385.03     36.99 o 
  -1  -3   5     2880.84     2460.86    166.11 o 
   1  -3   5      385.06      364.22     35.78 o 
   2  -3   5      659.65      739.25     37.46 o 
   4  -3   5      502.39      605.27     36.39 o 
   5  -3   5        2.89       -9.51     29.30 o 
   6  -3   5       32.14       39.74     30.43 o 
  -6  -2   5       22.88       55.07     33.18 o 
  -2  -2   5     2464.95     2425.43    172.01 o 
   0  -2   5     1609.95     1903.87    113.97 o 
   1  -2   5     1248.87     1162.97     54.89 o 
   3  -2   5      377.49      458.41     26.47 o 
   5  -2   5      174.75      179.26     33.76 o 
   6  -2   5        3.64        4.66     31.36 o 
  -7  -1   5       23.33       14.40     33.80 o 
  -5  -1   5      180.86      160.75     28.56 o 
  -3  -1   5     1354.68     1261.92     60.24 o 
  -2  -1   5      145.77      157.72     18.59 o 
   0  -1   5      810.50      837.55     30.61 o 
   1  -1   5     1964.44     1784.31     82.85 o 
   3  -1   5      168.78      230.55     23.52 o 
   4  -1   5      652.85      611.33     33.30 o 
   5  -1   5        4.27        0.77     16.02 o 
   6  -1   5       15.62       29.77     29.77 o 
  -7   0   5       19.89       31.94     34.62 o 
  -6   0   5       29.86       57.52     30.31 o 
  -5   0   5       66.37      124.15     28.10 o 
  -4   0   5      470.52      401.55     27.44 o 
  -3   0   5      132.93      170.26     16.22 o 
  -2   0   5     6175.60     7313.83    336.98 o 
  -1   0   5       14.63       14.73      2.96 o 
   0   0   5     4631.83     4336.64    159.32 o 
   1   0   5       70.00       60.72      5.89 o 
   3   0   5       35.40       43.56      9.44 o 
   4   0   5       18.83        4.32     11.14 o 
   5   0   5       88.58       79.22     15.50 o 
   6   0   5        0.52        7.02     28.95 o 
  -7   1   5       23.48       10.52     35.39 o 
  -5   1   5      177.97      169.06     30.43 o 
  -3   1   5     1359.44     1398.16     80.82 o 
  -2   1   5      148.42      197.48     22.02 o 
  -1   1   5     8708.65     8451.85    325.70 o 
   0   1   5      779.25      806.11     63.24 o 
   1   1   5     1962.58     2265.13    104.88 o 
   2   1   5      151.52      117.57      9.82 o 
   3   1   5      170.00      155.97     13.33 o 
   4   1   5      651.94      625.18     33.10 o 
   5   1   5        4.76       14.66     15.86 o 
   6   1   5       15.47       32.56     25.38 o 
  -6   2   5       24.18       16.42     31.51 o 
  -4   2   5      365.19      447.89     28.51 o 
  -3   2   5       16.90       74.90     36.58 o 
  -2   2   5     2450.22     2806.72    468.13 o 
  -1   2   5     1064.75      936.64    101.35 o 
   0   2   5     1617.20     1685.63    104.32 o 
   1   2   5     1275.80     1457.72     68.27 o 
   2   2   5       39.94       50.21     10.83 o 
   3   2   5      389.77      323.07     20.44 o 
   5   2   5      177.99      186.56     30.70 o 
   6   2   5        4.00        4.89     27.17 o 
  -6   3   5       57.15       64.93     42.61 o 
  -5   3   5       34.35       45.80     21.72 o 
  -4   3   5       52.07       53.88     14.37 o 
  -3   3   5      368.87      488.45     87.85 o 
  -2   3   5      228.16      243.29     19.07 o 
  -1   3   5     2795.90     2619.07    455.84 o 
   1   3   5      373.97      481.47     26.29 o 
   2   3   5      642.76      787.11     39.99 o 
   3   3   5        3.93       25.67     11.41 o 
   4   3   5      503.92      517.34     44.17 o 
   5   3   5        3.90      -13.70     27.98 o 
   6   3   5       32.30       20.30     31.90 o 
  -6   4   5       32.59       48.87     28.04 o 
  -5   4   5       55.35       79.51     26.39 o 
  -4   4   5      265.51      351.71     27.60 o 
  -3   4   5       93.03       63.52     27.03 o 
  -2   4   5      998.81     1081.55    163.47 o 
  -1   4   5      556.88      629.66    134.53 o 
   1   4   5      713.34      852.69     43.89 o 
   2   4   5       33.30       48.24     13.15 o 
   3   4   5      336.25      323.79     38.27 o 
   4   4   5       50.88       23.36     26.55 o 
   5   4   5      141.36      128.46     36.83 o 
   6   4   5        5.12       24.80     38.58 o 
  -5   5   5       38.67       34.70     26.97 o 
  -4   5   5       45.80       41.10     41.91 o 
  -3   5   5      312.67      414.72     35.30 o 
  -2   5   5       32.81       24.78     17.33 o 
  -1   5   5     1033.91     1070.65    121.32 o 
   1   5   5      273.83      280.90     24.31 o 
   3   5   5       55.51       27.83     31.36 o 
   4   5   5      160.80      133.93     36.33 o 
   5   5   5       22.61       12.15     35.32 o 
  -5   6   5       54.05       50.63     32.44 o 
  -4   6   5      144.15      141.50     43.97 o 
  -3   6   5       49.56       19.13     39.47 o 
  -2   6   5      356.00      402.01     36.03 o 
  -1   6   5       62.30       56.50     19.46 o 
   0   6   5      430.58      344.48     33.26 o 
   1   6   5      113.90      171.97     37.92 o 
   2   6   5       89.46       87.09     36.29 o 
   3   6   5       92.23       95.36     41.18 o 
   4   6   5       21.08      -14.40     40.94 o 
   5   6   5       40.59       39.70     41.53 o 
  -4   7   5       34.28       11.49     46.11 o 
  -3   7   5      137.64      155.78     43.97 o 
  -2   7   5       18.13       26.86     39.47 o 
  -1   7   5      283.17      382.07    144.20 o 
   0   7   5       51.22       49.25     21.89 o 
   1   7   5      105.05      126.02     42.34 o 
   3   7   5       39.42       13.78     49.17 o 
   4   7   5       74.02       55.19     51.58 o 
  -3   8   5       18.98        7.45     48.36 o 
  -2   8   5       74.63       75.14     39.82 o 
  -1   8   5       16.08       22.82     31.40 o 
   0   8   5       86.87       52.55     27.32 o 
   1   8   5       51.23       88.25     53.01 o 
   2   8   5       35.10       28.99     59.15 o 
  -3  -8   6       37.41       38.81     37.49 o 
  -2  -8   6       48.32       27.83     33.69 o 
   1  -8   6       18.33       64.81     31.90 o 
   2  -8   6       58.37       41.33     34.23 o 
  -4  -7   6       65.02       77.23     39.59 o 
  -3  -7   6      114.06       74.44     33.30 o 
  -2  -7   6       27.54       52.24     31.82 o 
   1  -7   6      209.68      152.48     31.40 o 
   2  -7   6       59.41      103.82     31.82 o 
   3  -7   6       73.76       64.62     34.31 o 
   4  -7   6       62.73       48.43     36.25 o 
  -5  -6   6       78.08       88.22     42.96 o 
  -4  -6   6      105.43       61.55     37.14 o 
  -3  -6   6      110.89      115.42     31.05 o 
  -2  -6   6      233.41      229.79     35.51 o 
  -1  -6   6        8.70       35.90     24.22 o 
   3  -6   6       42.70       56.51     30.16 o 
   4  -6   6       40.57       56.97     35.32 o 
   5  -6   6       37.30       38.27     40.25 o 
  -5  -5   6       35.15       40.56     34.70 o 
  -4  -5   6       93.82       94.89     31.05 o 
  -3  -5   6      223.18      199.37     36.48 o 
  -2  -5   6       91.01      118.68     23.95 o 
  -1  -5   6      630.38      581.18     48.51 o 
   0  -5   6        9.54        0.58     18.63 o 
   1  -5   6      495.68      430.95     39.59 o 
   3  -5   6      161.18      155.69     36.29 o 
   4  -5   6       76.55       44.55     30.39 o 
   5  -5   6       28.11       17.50     34.00 o 
  -6  -4   6       26.21       12.34     35.63 o 
  -5  -4   6      163.41      206.43     38.38 o 
  -4  -4   6      147.65      114.53     30.16 o 
  -3  -4   6      243.26      302.29     33.69 o 
  -2  -4   6      269.21      324.14     31.90 o 
  -1  -4   6       60.48       77.62     15.91 o 
   0  -4   6     1769.37     1661.57    121.20 o 
   2  -4   6      691.12      650.02     77.72 o 
   3  -4   6      154.70      183.38     27.32 o 
   4  -4   6       29.21       52.78     27.94 o 
   5  -4   6      126.48       92.13     33.34 o 
   6  -4   6        1.63       13.20     35.98 o 
  -6  -3   6       93.68      104.40     33.57 o 
  -5  -3   6       44.31       26.47     27.32 o 
  -4  -3   6      139.46      197.47     30.93 o 
  -3  -3   6      181.41      160.29     26.58 o 
  -1  -3   6      931.63      817.03     57.32 o 
   0  -3   6        6.84       10.03     10.93 o 
   1  -3   6      670.25      633.28     61.53 o 
   2  -3   6      211.28      243.36     17.58 o 
   3  -3   6      124.73      107.41     25.85 o 
   5  -3   6       26.35        0.00     29.77 o 
   6  -3   6       31.43       40.28     33.92 o 
  -6  -2   6       25.44       41.80     30.74 o 
  -5  -2   6      202.69      246.64     34.93 o 
  -1  -2   6       92.80       87.24     12.23 o 
   0  -2   6     3014.62     3026.00    146.21 o 
   1  -2   6      307.56      285.44     16.81 o 
   2  -2   6     2493.82     2349.01    109.59 o 
   3  -2   6      141.56      112.58     15.56 o 
   4  -2   6       22.51       -7.51     17.01 o 
   5  -2   6      178.28      179.26     35.94 o 
   6  -2   6        2.92       -7.18     32.06 o 
  -7  -1   6       12.22       22.59     35.55 o 
  -6  -1   6      154.01      184.04     34.73 o 
  -5  -1   6      107.98       86.20     25.54 o 
  -4  -1   6      312.12      416.04     38.46 o 
  -3  -1   6     1004.10      851.45     69.12 o 
  -1  -1   6     4984.06     5094.90    317.85 o 
   0  -1   6       87.28       89.25      7.58 o 
   1  -1   6     3073.93     2840.07    131.24 o 
   2  -1   6      397.28      334.07     18.81 o 
   3  -1   6      249.85      271.12     19.18 o 
   4  -1   6      293.00      341.47     32.33 o 
   5  -1   6       52.35       30.64     17.18 o 
   6  -1   6       25.10       31.86     30.74 o 
  -7   0   6       17.24       24.57     35.74 o 
  -6   0   6       41.37       41.06     32.13 o 
  -5   0   6      172.67      206.39     31.05 o 
  -4   0   6      229.52      159.27     32.02 o 
  -3   0   6      377.11      428.51     23.03 o 
  -1   0   6      157.89      173.33      8.50 o 
   0   0   6     6049.81     5591.05    205.83 o 
   1   0   6       25.69       22.46      4.40 o 
   2   0   6     6985.34     7058.81    325.15 o 
   3   0   6       60.73       86.04     10.37 o 
   4   0   6       28.64        9.10     11.37 o 
   5   0   6       91.76       89.61     16.48 o 
  -7   1   6       12.56       12.88     37.72 o 
  -6   1   6      152.04      203.25     39.90 o 
  -5   1   6      105.51       89.38     27.79 o 
  -3   1   6     1001.76     1031.40     48.46 o 
  -1   1   6     4950.21     4846.84    177.86 o 
   0   1   6       84.35       79.53     22.20 o 
   1   1   6     3059.87     3517.70    216.25 o 
   2   1   6      400.19      414.68     21.44 o 
   3   1   6      243.28      264.58     32.83 o 
   4   1   6      288.04      278.78     20.74 o 
   5   1   6       52.28       49.99     22.70 o 
   6   1   6       25.00       28.60     25.15 o 
  -6   2   6       27.24       32.02     35.16 o 
  -5   2   6      205.69      290.56     30.91 o 
  -4   2   6      172.20      223.87     45.58 o 
  -3   2   6      401.65      411.46     40.63 o 
  -2   2   6       38.48       63.65     17.12 o 
  -1   2   6       89.30       75.50      9.62 o 
   0   2   6     3046.72     3300.57    145.36 o 
   1   2   6      314.62      302.59     16.64 o 
   2   2   6     2467.73     3212.88    147.80 o 
   4   2   6       17.70       -0.80     13.08 o 
   5   2   6      181.30      168.05     30.70 o 
   6   2   6        3.22       19.29     29.96 o 
  -6   3   6       93.10      103.20     39.97 o 
  -5   3   6       38.83        3.15     21.80 o 
  -4   3   6      136.32      162.93     22.37 o 
  -1   3   6      892.21      854.30    121.55 o 
   0   3   6        6.02        2.29      9.97 o 
   1   3   6      645.03      749.78     39.20 o 
   2   3   6      224.19      199.43     16.09 o 
   3   3   6      115.47      132.21     15.00 o 
   4   3   6      153.50      165.33     30.58 o 
   5   3   6       25.27        1.20     27.09 o 
   6   3   6       32.00       38.31     32.83 o 
  -6   4   6       27.76       29.86     27.92 o 
  -5   4   6      165.54      216.20     22.00 o 
  -3   4   6      250.26      218.44     24.12 o 
  -2   4   6      260.59      317.84     44.42 o 
  -1   4   6       64.27       49.47     10.52 o 
   0   4   6     1750.33     1759.10    108.24 o 
   1   4   6       80.58      103.53     13.15 o 
   3   4   6      159.00      169.17     32.68 o 
   4   4   6       24.32        7.10     28.06 o 
   5   4   6      126.64      111.15     35.67 o 
   6   4   6        1.63       -0.62     38.19 o 
  -5   5   6       35.05       11.62     26.97 o 
  -4   5   6       94.12       61.86     40.40 o 
  -3   5   6      230.51      289.39     27.60 o 
  -1   5   6      639.89      694.04    119.30 o 
   0   5   6       10.71      -11.64     19.17 o 
   1   5   6      497.96      629.34     36.48 o 
   2   5   6      128.93       77.78     27.32 o 
   3   5   6      157.01      199.37     35.47 o 
   4   5   6       80.13       39.74     35.08 o 
   5   5   6       28.13       29.73     38.69 o 
  -5   6   6       75.40       91.32     33.44 o 
  -4   6   6      106.76      108.24     48.05 o 
  -3   6   6      109.02       76.61     36.64 o 
  -2   6   6      233.77      288.39     29.22 o 
  -1   6   6        9.82       15.47     19.03 o 
   0   6   6      629.81      630.07    150.33 o 
   1   6   6       15.68        2.79     28.21 o 
   2   6   6      286.35      359.15     46.22 o 
   3   6   6       42.56       36.64     38.54 o 
   4   6   6       40.70       22.70     41.60 o 
   5   6   6       35.24        8.69     42.92 o 
  -4   7   6       63.61       54.76     49.64 o 
  -3   7   6      117.76      117.05     43.70 o 
  -2   7   6       28.31       22.39     36.71 o 
  -1   7   6      290.18      393.59    102.13 o 
   0   7   6        4.33       -9.00     18.72 o 
   1   7   6      213.15      282.58     46.38 o 
   2   7   6       60.78      103.04     44.83 o 
   3   7   6       73.22       43.93     46.42 o 
   4   7   6       62.71       82.51     51.35 o 
  -3   8   6       37.41        7.49     49.09 o 
  -2   8   6       48.54       72.57     37.80 o 
  -1   8   6        2.77       18.86     27.67 o 
   0   8   6       99.08       63.88     24.10 o 
   1   8   6       19.05       20.80     46.80 o 
   2   8   6       58.39       69.31     40.91 o 
   2  -8   7       60.73       61.51     35.16 o 
  -4  -7   7       82.23       69.16     39.43 o 
  -3  -7   7       50.12       19.44     32.13 o 
  -2  -7   7      112.61      107.12     33.65 o 
   1  -7   7      240.25      249.51     35.90 o 
   2  -7   7       24.54       29.77     29.73 o 
   3  -7   7       93.24       52.16     33.61 o 
   4  -7   7       36.12       30.74     35.43 o 
  -5  -6   7       83.24       52.90     42.54 o 
  -4  -6   7       50.59       21.27     37.45 o 
  -3  -6   7      179.35      194.52     34.85 o 
  -2  -6   7      160.03      110.38     28.95 o 
  -1  -6   7       81.09      110.30     25.96 o 
   0  -6   7      466.33      435.10     44.52 o 
   1  -6   7       54.27       61.51     25.11 o 
   2  -6   7      310.37      258.20     35.55 o 
   3  -6   7       13.77       20.06     27.56 o 
   4  -6   7       69.88       52.82     31.51 o 
  -5  -5   7       27.60       15.33     27.94 o 
  -4  -5   7      135.77      171.54     37.22 o 
  -3  -5   7       84.17       48.90     24.18 o 
  -2  -5   7      279.29      294.99     33.22 o 
  -1  -5   7      319.74      279.39     30.82 o 
   0  -5   7       76.37       89.22     19.09 o 
   1  -5   7      561.30      563.56     47.74 o 
   2  -5   7       32.33       61.13     28.70 o 
   3  -5   7      183.68      188.33     24.41 o 
   4  -5   7       30.22       20.49     30.39 o 
   5  -5   7       22.90        6.95     36.17 o 
  -6  -4   7       10.96       48.78     36.09 o 
  -5  -4   7      230.45      224.98     39.35 o 
  -4  -4   7       56.42       34.73     26.55 o 
  -3  -4   7      569.60      673.08     52.35 o 
  -2  -4   7      243.62      210.23     25.96 o 
   0  -4   7     1102.20     1108.37     76.18 o 
   2  -4   7      650.02      697.52     37.30 o 
   4  -4   7       66.76       89.48     33.34 o 
   5  -4   7       51.27       77.00     32.56 o 
   6  -4   7        6.80       28.56     37.88 o 
  -6  -3   7       70.19       64.54     31.51 o 
  -5  -3   7       23.48       34.73     28.21 o 
  -4  -3   7      283.50      364.50     37.34 o 
  -3  -3   7       59.64       40.48     19.64 o 
   0  -3   7      179.88      165.52     12.91 o 
   1  -3   7      580.96      566.55     29.69 o 
   2  -3   7       13.72       41.90     12.26 o 
   3  -3   7      213.07      169.13     18.34 o 
   5  -3   7       21.31       10.67     30.35 o 
   6  -3   7       17.68       21.31     36.29 o 
  -6  -2   7        4.75       21.38     31.36 o 
  -5  -2   7      300.68      308.69     37.84 o 
  -4  -2   7       48.01       36.87     21.81 o 
  -3  -2   7      968.60     1110.86     76.65 o 
  -2  -2   7      437.85      363.03     32.52 o 
  -1  -2   7      416.96      421.83     30.97 o 
   0  -2   7     1798.72     1838.86     85.86 o 
   1  -2   7       80.61       75.63     10.25 o 
   2  -2   7     1261.24     1359.54     64.84 o 
   3  -2   7       41.84       14.82     12.30 o 
   4  -2   7       35.80       33.21     17.59 o 
   5  -2   7       72.37      118.19     22.77 o 
   6  -2   7        8.46       25.34     32.87 o 
  -7  -1   7        1.67       15.21     36.25 o 
  -6  -1   7      115.00      109.83     31.55 o 
  -5  -1   7        5.96       50.88     24.14 o 
  -4  -1   7      548.15      605.40     50.14 o 
  -3  -1   7      303.65      277.26     29.53 o 
  -1  -1   7     2032.95     1999.41     72.78 o 
   0  -1   7      706.34      648.77     25.13 o 
   1  -1   7     2377.92     2030.61    124.48 o 
   2  -1   7       27.64       17.49      8.13 o 
   3  -1   7     1029.33      952.49     57.54 o 
   5  -1   7       94.32       73.42     18.90 o 
   6  -1   7       14.23       13.35     31.90 o 
  -7   0   7        4.72       -4.39     38.27 o 
  -6   0   7        2.35       12.03     29.50 o 
  -5   0   7      207.15      216.02     32.41 o 
  -4   0   7       57.26       65.86     20.14 o 
  -3   0   7      655.85      671.49     51.73 o 
  -2   0   7      999.61     1201.07     73.06 o 
  -1   0   7      287.53      308.15     13.07 o 
   0   0   7     3886.84     3589.31    132.31 o 
   1   0   7       14.31       15.79      4.86 o 
   2   0   7     2441.64     2151.05    100.05 o 
   3   0   7       88.11       80.49     10.95 o 
   4   0   7       56.31       37.80     11.85 o 
   5   0   7       39.68       36.04     15.38 o 
   6   0   7       23.06       18.55     25.42 o 
  -7   1   7        2.15        5.94     39.00 o 
  -6   1   7      112.51       94.35     31.36 o 
  -5   1   7        5.88       28.76     26.62 o 
  -4   1   7      532.84      685.49     68.25 o 
  -3   1   7      300.61      347.46     20.96 o 
  -2   1   7     1000.71      962.48     55.05 o 
  -1   1   7     1987.17     1843.00     70.32 o 
   0   1   7      687.46      681.55     31.58 o 
   1   1   7     2359.10     2500.10    154.31 o 
   3   1   7     1019.57     1015.97     49.33 o 
   4   1   7       31.93       39.35     13.15 o 
   5   1   7       93.23       76.30     23.71 o 
   6   1   7       14.11       15.33     25.81 o 
  -6   2   7        5.21       -5.51     36.91 o 
  -5   2   7      307.55      370.67     28.74 o 
  -4   2   7       45.21       53.47     31.01 o 
  -3   2   7      971.05     1032.47    103.64 o 
  -2   2   7      475.17      415.50     24.26 o 
  -1   2   7      428.76      412.66     31.32 o 
   0   2   7     1850.12     1905.39    151.49 o 
   1   2   7       74.42       91.79     14.79 o 
   2   2   7     1288.25     1354.69     74.53 o 
   4   2   7       38.45       39.47     20.57 o 
   5   2   7       72.23       53.56     25.19 o 
   6   2   7        8.10       11.53     30.31 o 
  -6   3   7       69.21       67.76     41.80 o 
  -5   3   7       21.36        8.81     21.80 o 
  -4   3   7      278.21      301.55     39.04 o 
  -3   3   7       53.54       52.74     22.43 o 
  -2   3   7      635.09      653.59     37.34 o 
  -1   3   7      184.78      157.67     47.70 o 
   0   3   7      172.34      184.25     23.73 o 
   1   3   7      559.75      637.42     32.71 o 
   2   3   7       16.16       27.14      8.16 o 
   3   3   7      205.03      241.09     30.04 o 
   4   3   7       13.01       21.89     24.92 o 
   5   3   7       18.95       -4.35     30.43 o 
   6   3   7       18.20       14.67     33.26 o 
  -6   4   7       11.24        7.18     42.11 o 
  -5   4   7      234.30      278.18     25.56 o 
  -4   4   7       52.91       54.10     42.98 o 
  -3   4   7      567.82      567.14     40.58 o 
  -2   4   7      254.39      289.45     50.78 o 
  -1   4   7      241.32      253.75     19.18 o 
   0   4   7     1102.96     1126.25    164.59 o 
   2   4   7      644.33      804.18     57.98 o 
   3   4   7       32.65       32.45     25.19 o 
   4   4   7       64.84       72.30     30.78 o 
   5   4   7       50.78       61.94     35.08 o 
   6   4   7        6.18       -7.57     37.88 o 
  -5   5   7       27.59       15.04     26.56 o 
  -4   5   7      136.79      174.88     26.61 o 
  -3   5   7       85.65      110.50     21.16 o 
  -2   5   7      281.90      279.64     35.63 o 
  -1   5   7      327.37      322.88     33.55 o 
   0   5   7       76.99       79.24     15.85 o 
   1   5   7      564.19      670.83     51.15 o 
   2   5   7       35.49       44.71     26.58 o 
   3   5   7      184.46      191.88     37.88 o 
   4   5   7       32.53       16.69     35.39 o 
   5   5   7       22.93       27.17     38.34 o 
  -5   6   7       80.34       95.70     32.00 o 
  -4   6   7       51.84       34.66     42.89 o 
  -3   6   7      173.47      164.31     27.19 o 
  -2   6   7      162.11      182.10     27.13 o 
  -1   6   7       77.31       72.84     19.85 o 
   0   6   7      464.97      457.59     66.52 o 
   1   6   7       55.69      110.80     32.17 o 
   2   6   7      308.76      356.90     44.79 o 
   3   6   7       14.59        2.29     35.55 o 
   4   6   7       69.01       62.87     41.22 o 
  -4   7   7       80.77       84.99     46.73 o 
  -3   7   7       52.10       16.11     44.44 o 
  -2   7   7      110.36      106.18     37.96 o 
  -1   7   7      181.57      259.64     50.84 o 
   0   7   7       40.62       38.78     18.85 o 
   2   7   7       24.87       14.36     38.15 o 
   3   7   7       94.67       69.28     46.73 o 
   4   7   7       35.73       28.80     47.08 o 
  -2   8   7       22.50       23.79     42.89 o 
  -1   8   7       21.31       12.54     30.82 o 
   0   8   7       72.07       56.51     25.07 o 
   1   8   7       17.18       43.20     40.94 o 
   2   8   7       60.86       63.22     51.77 o 
   2  -8   8       47.33       50.06     35.01 o 
  -4  -7   8       76.74       65.08     37.06 o 
  -3  -7   8       16.24       22.28     35.55 o 
  -2  -7   8      141.96      165.60     37.45 o 
   1  -7   8      133.41      206.35     34.73 o 
   2  -7   8       46.07       39.78     30.27 o 
   3  -7   8       90.97       60.16     34.73 o 
  -5  -6   8       58.19       56.82     43.00 o 
  -4  -6   8       28.14       12.11     37.84 o 
  -3  -6   8      208.97      190.05     36.05 o 
  -2  -6   8       40.90       17.35     26.39 o 
  -1  -6   8      207.50      181.82     30.70 o 
   1  -6   8       65.50       68.42     25.15 o 
   2  -6   8      248.83      224.48     34.97 o 
   3  -6   8       39.31       49.33     33.49 o 
   4  -6   8       61.65       47.31     32.95 o 
  -5  -5   8       29.95       43.86     34.89 o 
  -4  -5   8      159.77      166.42     38.03 o 
  -3  -5   8       26.34       39.62     25.85 o 
  -2  -5   8      330.41      329.65     35.39 o 
  -1  -5   8       73.66       55.69     19.91 o 
   0  -5   8      190.28      192.54     25.34 o 
   1  -5   8      345.48      429.94     40.01 o 
   2  -5   8       88.83      119.86     21.29 o 
   3  -5   8      163.41      171.29     22.85 o 
   4  -5   8       20.03       17.50     31.32 o 
   5  -5   8       34.43       36.56     35.90 o 
  -6  -4   8       20.59       38.11     36.33 o 
  -5  -4   8      171.21      134.28     35.20 o 
  -4  -4   8       85.42      103.47     29.42 o 
  -3  -4   8      731.31      724.43     62.02 o 
  -2  -4   8       43.09       67.34     17.74 o 
  -1  -4   8      889.88      860.11     62.29 o 
   0  -4   8      297.85      298.95     26.86 o 
   1  -4   8      299.06      348.47     23.03 o 
   2  -4   8      443.94      479.71     40.15 o 
   3  -4   8      115.38       93.38     26.27 o 
   4  -4   8       74.11      102.58     22.13 o 
   5  -4   8       13.22       24.57     25.65 o 
  -6  -3   8       47.82       38.85     31.82 o 
  -5  -3   8       36.27       59.96     29.11 o 
  -4  -3   8      397.24      366.29     39.70 o 
  -2  -3   8     1039.06     1056.99     74.17 o 
  -1  -3   8       23.51       14.48     10.63 o 
   0  -3   8      770.25      764.59     39.02 o 
   1  -3   8      285.99      307.01     19.60 o 
   2  -3   8      195.14      170.35     16.66 o 
   3  -3   8      162.71      171.65     20.65 o 
   4  -3   8       27.26       15.89     19.72 o 
   5  -3   8       20.85       20.92     29.69 o 
   6  -3   8        7.87       23.40     34.73 o 
  -6  -2   8       11.94       30.19     31.40 o 
  -5  -2   8      234.24      233.60     35.12 o 
  -4  -2   8       75.70       75.29     22.70 o 
  -3  -2   8     1289.69     1280.42     94.04 o 
  -2  -2   8       51.49       72.15     16.14 o 
  -1  -2   8     1492.82     1505.83     69.27 o 
   0  -2   8      425.20      416.45     36.54 o 
   1  -2   8      438.03      430.52     31.67 o 
   3  -2   8      122.68      113.42     15.32 o 
   4  -2   8       58.80       58.81     18.74 o 
   5  -2   8        1.86       42.73     21.46 o 
   6  -2   8       10.21       -8.42     32.68 o 
  -7  -1   8        9.33       33.18     37.34 o 
  -6  -1   8       49.28       61.79     29.84 o 
  -4  -1   8      546.11      490.56     43.86 o 
  -2  -1   8     2021.64     2208.56    148.29 o 
  -1  -1   8      580.31      638.24     28.99 o 
   0  -1   8     2893.35     2770.95    104.03 o 
   1  -1   8     1308.35     1223.07     57.67 o 
   2  -1   8      174.99      179.96     14.27 o 
   3  -1   8      948.33      945.63     50.14 o 
   4  -1   8       15.95       25.13     13.69 o 
   5  -1   8       53.81       49.54     18.87 o 
  -7   0   8        0.47       -8.11     40.21 o 
  -6   0   8        0.77       10.75     31.05 o 
  -5   0   8      149.15      142.04     30.00 o 
  -4   0   8        1.20       35.55     20.76 o 
  -3   0   8      788.03      953.33     71.88 o 
  -1   0   8      242.41      255.51     11.84 o 
   0   0   8     1523.69     1488.08     55.35 o 
   1   0   8       47.52       56.15      9.94 o 
   2   0   8      886.66      857.47     41.45 o 
   3   0   8       98.33       86.34     11.03 o 
   4   0   8       66.71       50.85     12.85 o 
   5   0   8        1.42       23.60     21.81 o 
   6   0   8       20.53       20.49     26.39 o 
  -7   1   8        9.69        6.95     42.77 o 
  -6   1   8       47.82       25.42     32.91 o 
  -5   1   8       41.88       55.38     29.15 o 
  -4   1   8      537.95      506.82     47.12 o 
  -2   1   8     1983.81     1783.51    199.17 o 
  -1   1   8      574.57      562.71     22.56 o 
   0   1   8     2866.83     2836.20    102.76 o 
   1   1   8     1314.66     1314.69     82.39 o 
   2   1   8      172.75      211.91     24.86 o 
   3   1   8      935.49      860.51     42.41 o 
   4   1   8       16.61       29.07     18.55 o 
   5   1   8       51.18       57.17     23.67 o 
   6   1   8        6.15       24.06     26.82 o 
  -6   2   8       12.88        2.02     39.20 o 
  -5   2   8      239.93      215.36     41.10 o 
  -4   2   8       77.41       52.74     21.21 o 
  -3   2   8     1260.47     1383.69    137.39 o 
  -2   2   8       48.82       58.76     22.84 o 
  -1   2   8     1550.73     1454.57     55.50 o 
   0   2   8      424.04      458.38     24.39 o 
   1   2   8      484.37      567.21     39.28 o 
   2   2   8      678.99      628.72     43.89 o 
   3   2   8      124.26      132.57     22.59 o 
   4   2   8       66.71       59.69     22.12 o 
   5   2   8        1.87       28.84     25.42 o 
   6   2   8        9.55       12.69     30.47 o 
  -6   3   8       47.29       17.04     42.34 o 
  -5   3   8       33.60       40.72     16.04 o 
  -4   3   8      399.03      403.05     59.32 o 
  -3   3   8        7.48       28.26     29.84 o 
  -2   3   8     1030.95     1065.66    149.59 o 
  -1   3   8       20.83       11.90      6.18 o 
   0   3   8      766.28      823.91     39.05 o 
   1   3   8      298.87      295.27     18.14 o 
   2   3   8      195.94      243.73     26.86 o 
   3   3   8      155.12      146.27     27.59 o 
   4   3   8       28.64       12.50     25.07 o 
   5   3   8       17.51       26.35     29.30 o 
   6   3   8        8.07       28.64     35.36 o 
  -6   4   8       19.50       38.38     51.97 o 
  -5   4   8      175.94      220.57     27.04 o 
  -4   4   8       82.70       84.55     21.02 o 
  -3   4   8      717.71      889.56    125.41 o 
  -2   4   8       39.37       23.59     14.27 o 
  -1   4   8      896.68      868.68     53.11 o 
   0   4   8      298.89      299.32     34.66 o 
   1   4   8      314.87      389.33     27.21 o 
   2   4   8      448.23      539.65     43.82 o 
   3   4   8      118.96      129.55     27.79 o 
   4   4   8       74.66       89.53     30.74 o 
   5   4   8       14.29       30.89     33.96 o 
  -5   5   8       30.78       11.84     49.44 o 
  -4   5   8      160.97      184.09     26.46 o 
  -3   5   8       26.68       27.18     20.67 o 
  -2   5   8      335.02      334.40     32.46 o 
  -1   5   8       74.31       81.56     11.55 o 
   0   5   8      197.71      168.56     18.07 o 
   1   5   8      352.97      350.80     34.85 o 
   3   5   8      165.78      134.79     33.84 o 
   4   5   8       21.01       21.58     35.05 o 
   5   5   8       34.13       26.43     39.78 o 
  -5   6   8       56.69       39.43     54.18 o 
  -4   6   8       29.19       15.83     44.17 o 
  -3   6   8      199.05      256.03     33.19 o 
  -2   6   8       40.42       15.58     23.15 o 
  -1   6   8      196.09      164.71     24.20 o 
   0   6   8      193.53      201.15     20.48 o 
   1   6   8       64.45       85.65     26.66 o 
   2   6   8      249.18      275.09     40.94 o 
   3   6   8       40.27       19.29     35.98 o 
   4   6   8       60.87       53.60     40.13 o 
  -4   7   8       75.04       80.10     50.80 o 
  -3   7   8       16.76        1.67     41.60 o 
  -2   7   8      141.16      165.16     30.82 o 
  -1   7   8       36.81       61.85     24.22 o 
   0   7   8       96.85       54.30     24.80 o 
   1   7   8      134.72      213.07     37.99 o 
   2   7   8       45.89       66.71     36.83 o 
   3   7   8       92.62       84.76     44.48 o 
  -2   8   8        8.49       29.38     39.35 o 
  -1   8   8       46.07       25.58     33.53 o 
   0   8   8       32.58       41.64     25.46 o 
   1   8   8       26.03       40.56     37.80 o 
   2   8   8       47.58        9.78     43.89 o 
   2  -8   9       22.19       37.57     34.08 o 
  -4  -7   9       43.65       69.28     43.12 o 
  -3  -7   9       36.77       35.86     35.51 o 
   2  -7   9       68.50       49.95     30.70 o 
   3  -7   9       57.61       47.00     33.88 o 
  -5  -6   9       26.51       22.59     42.30 o 
  -4  -6   9       48.93       41.76     38.73 o 
  -3  -6   9      112.98      111.54     31.20 o 
  -2  -6   9       39.73       71.80     27.56 o 
  -1  -6   9      192.21      159.63     29.84 o 
   1  -6   9      174.98      143.21     29.81 o 
   2  -6   9      115.54      156.44     31.63 o 
   3  -6   9       83.17       80.43     28.62 o 
   4  -6   9       42.51       60.43     35.98 o 
  -5  -5   9       45.58       66.68     38.03 o 
  -4  -5   9      102.28       94.93     34.50 o 
  -3  -5   9      103.04      101.10     27.56 o 
  -2  -5   9      271.73      257.12     31.01 o 
  -1  -5   9        9.01        7.61     18.32 o 
   2  -5   9      148.63      152.48     20.74 o 
   3  -5   9      113.90      110.91     21.86 o 
   4  -5   9       18.60       20.65     32.29 o 
   5  -5   9       38.25       28.91     35.12 o 
  -6  -4   9       33.84       58.41     37.34 o 
  -5  -4   9       68.43       49.60     32.41 o 
  -4  -4   9      155.58      186.25     34.54 o 
  -3  -4   9      418.65      394.12     44.67 o 
  -1  -4   9      921.67      827.04     60.74 o 
   0  -4   9       14.60       18.87     20.39 o 
   1  -4   9      867.15      819.63     53.89 o 
   3  -4   9      335.69      311.04     51.54 o 
   4  -4   9       45.58       73.92     23.03 o 
   5  -4   9       14.78       27.28     33.03 o 
  -6  -3   9       23.15       39.82     31.51 o 
  -5  -3   9       71.59       80.72     30.04 o 
  -4  -3   9      288.42      236.59     35.08 o 
  -3  -3   9      252.10      297.36     32.68 o 
  -2  -3   9      935.07      853.43     65.36 o 
  -1  -3   9        9.17        2.48     11.60 o 
   0  -3   9     1278.00     1263.73     61.08 o 
   2  -3   9      442.95      347.98     22.93 o 
   3  -3   9       90.84      102.39     17.55 o 
   4  -3   9       70.97       48.57     21.39 o 
   5  -3   9       21.89       25.50     30.47 o 
   6  -3   9        5.62      -11.84     35.16 o 
  -6  -2   9       24.19       25.03     31.63 o 
  -5  -2   9      112.36       96.75     28.53 o 
  -1  -2   9     1352.33     1356.41     63.29 o 
   0  -2   9       13.60        0.40      6.66 o 
   1  -2   9     1619.78     1549.23     88.72 o 
   2  -2   9      170.19      187.74     32.81 o 
   3  -2   9      379.54      376.58     25.60 o 
   4  -2   9       39.58       29.65     18.59 o 
   5  -2   9        1.73       26.47     22.45 o 
   6  -2   9        4.37       25.03     33.07 o 
  -6  -1   9        4.20       24.76     29.50 o 
  -5  -1   9      131.34      177.75     32.76 o 
  -2  -1   9     1400.50     1451.30    102.73 o 
  -1  -1   9       19.54       25.64      8.21 o 
   0  -1   9     2802.85     2677.04     98.42 o 
   1  -1   9       10.59       33.96     11.10 o 
   2  -1   9      504.50      467.84     25.54 o 
   3  -1   9      378.84      446.86     26.66 o 
   4  -1   9       84.79       75.90     15.79 o 
   5  -1   9       53.18       45.72     19.33 o 
  -7   0   9        4.20      -23.87     41.41 o 
  -6   0   9        8.62       26.66     32.64 o 
  -5   0   9       76.79       59.50     25.77 o 
  -3   0   9      510.82      527.10     32.10 o 
  -2   0   9      141.34      149.71     14.18 o 
  -1   0   9       67.16       77.68      7.51 o 
   0   0   9      259.78      271.70     11.96 o 
   1   0   9      874.80      802.44     38.51 o 
   2   0   9      389.50      354.76     19.87 o 
   3   0   9      168.77      157.71     15.26 o 
   4   0   9       79.23       64.37     14.13 o 
   5   0   9        3.96        9.70     22.59 o 
   6   0   9        8.44       15.99     27.24 o 
  -6   1   9        3.69       -4.81     33.49 o 
  -5   1   9      128.39      148.25     33.53 o 
  -4   1   9      214.20      173.52     31.79 o 
  -3   1   9      472.57      582.52     62.46 o 
  -2   1   9     1365.84     1378.46     66.72 o 
  -1   1   9       17.13       18.70      4.81 o 
   0   1   9     2773.50     2648.91     97.73 o 
   1   1   9        6.89       30.35      9.62 o 
   2   1   9      488.60      453.10     23.68 o 
   3   1   9      375.79      312.72     19.37 o 
   4   1   9       82.73       68.69     21.66 o 
   5   1   9       53.52       44.63     24.02 o 
   6   1   9        0.30       14.20     25.03 o 
  -6   2   9       26.90       -4.39     40.87 o 
  -5   2   9      112.74       74.75     35.86 o 
  -4   2   9      200.78      178.39     21.74 o 
  -3   2   9      743.89      760.20     71.02 o 
  -2   2   9      280.06      225.07     18.51 o 
  -1   2   9     1401.39     1307.17     50.13 o 
   0   2   9       11.95        6.71      9.14 o 
   1   2   9     1597.21     1896.45    118.29 o 
   2   2   9      167.69      172.32     21.42 o 
   3   2   9      386.46      440.30     36.09 o 
   4   2   9       40.23       19.33     22.04 o 
   5   2   9        2.39       27.71     25.93 o 
   6   2   9        4.26       -8.34     27.90 o 
  -6   3   9       23.35      -20.69     49.99 o 
  -5   3   9       66.55       85.47     22.01 o 
  -4   3   9      298.41      274.55     25.25 o 
  -3   3   9      249.57      281.47     25.21 o 
  -2   3   9      926.51      958.83     92.13 o 
  -1   3   9        7.80       -0.57      6.36 o 
   0   3   9     1264.07     1299.35     60.78 o 
   1   3   9       15.89       38.89     15.10 o 
   2   3   9      433.29      462.65     37.41 o 
   3   3   9       90.27       97.76     23.52 o 
   4   3   9       69.28       78.51     26.74 o 
   5   3   9       22.81       42.61     30.50 o 
   6   3   9        5.98       27.44     36.05 o 
  -6   4   9       33.41        4.08     52.28 o 
  -5   4   9       70.31       80.02     28.47 o 
  -4   4   9      153.88      171.82     25.65 o 
  -3   4   9      430.14      554.46     34.91 o 
  -2   4   9      262.45      293.02     38.11 o 
  -1   4   9      931.87      847.96     68.02 o 
   0   4   9       16.59       14.91     10.51 o 
   1   4   9      855.26      995.94     66.29 o 
   2   4   9      151.31      188.66     28.29 o 
   3   4   9      339.12      411.23     40.98 o 
   4   4   9       44.41       47.97     31.28 o 
   5   4   9       15.84       11.68     32.83 o 
  -5   5   9       45.98       44.86     46.57 o 
  -4   5   9      104.19      138.70     26.78 o 
  -3   5   9      104.59       59.62     21.65 o 
  -2   5   9      276.02      328.49     46.80 o 
  -1   5   9       10.17        2.66     14.97 o 
   0   5   9      330.49      248.42     29.22 o 
   1   5   9       69.00      108.05     24.80 o 
   2   5   9      148.91      183.69     31.44 o 
   3   5   9      114.97      108.51     31.67 o 
   4   5   9       19.30       19.52     33.57 o 
   5   5   9       38.92       23.01     39.78 o 
  -5   6   9       25.72       17.89     49.52 o 
  -4   6   9       50.83       40.94     48.90 o 
  -3   6   9      111.67      153.70     27.58 o 
  -2   6   9       38.07       41.01     22.51 o 
  -1   6   9      184.17      199.38     23.61 o 
   0   6   9       25.99       28.47     15.01 o 
   2   6   9      112.54      160.95     33.69 o 
   3   6   9       81.40       75.25     37.34 o 
   4   6   9       42.46       31.36     40.94 o 
  -4   7   9       42.19       72.03     52.04 o 
  -3   7   9       37.44       30.93     42.26 o 
  -1   7   9        8.21       33.04     24.00 o 
   0   7   9      127.33       89.85     26.20 o 
   1   7   9       25.73       73.20     33.53 o 
   2   7   9       67.08      105.45     38.73 o 
   3   7   9       58.37       37.14     41.22 o 
  -2   8   9       14.19       38.03     37.34 o 
  -1   8   9       53.88       75.42     57.34 o 
   0   8   9        5.92        4.70     25.23 o 
   1   8   9       52.09       27.93     26.02 o 
   2   8   9       21.61       27.98     45.45 o 
  -3  -7  10       60.78       58.84     33.92 o 
   2  -7  10       57.66       54.88     32.29 o 
   3  -7  10       23.19       38.77     36.33 o 
  -4  -6  10       80.03       83.17     37.65 o 
  -3  -6  10       67.25       61.16     32.48 o 
  -2  -6  10      171.98      150.00     29.61 o 
   1  -6  10      113.57      154.15     30.58 o 
   2  -6  10       41.13       74.09     21.29 o 
   3  -6  10       96.36       94.14     24.07 o 
   4  -6  10       35.19       38.31     36.25 o 
  -5  -5  10       69.96       99.90     44.63 o 
  -4  -5  10       32.66       28.29     33.10 o 
  -3  -5  10      155.43      158.54     31.51 o 
  -2  -5  10      180.47      144.57     26.39 o 
  -1  -5  10      125.56      128.73     23.52 o 
   1  -5  10       12.80       44.81     17.70 o 
   2  -5  10      127.60      134.10     20.95 o 
   3  -5  10       58.29       56.79     21.79 o 
   4  -5  10       36.30       33.10     33.07 o 
   5  -5  10       19.11       23.98     34.19 o 
  -6  -4  10       34.86       43.20     37.88 o 
  -5  -4  10       19.82       26.86     31.98 o 
  -4  -4  10      192.10      177.87     35.20 o 
  -3  -4  10      237.88      195.84     33.10 o 
  -2  -4  10      714.35      696.56     53.48 o 
  -1  -4  10      377.08      324.96     31.13 o 
   0  -4  10      221.08      256.94     29.40 o 
   1  -4  10      545.00      548.95     52.30 o 
   2  -4  10       31.25       55.85     16.70 o 
   3  -4  10      418.13      380.40     29.13 o 
   4  -4  10       25.04       28.09     23.71 o 
   5  -4  10       27.57       34.81     34.39 o 
  -6  -3  10        6.94       17.70     31.79 o 
  -5  -3  10       95.23       98.62     31.16 o 
  -4  -3  10       84.30       65.90     27.44 o 
  -3  -3  10      284.63      290.92     35.28 o 
  -2  -3  10      649.95      577.30     47.12 o 
  -1  -3  10      269.96      214.58     20.26 o 
   0  -3  10     1246.69     1303.84     97.51 o 
   1  -3  10       33.25       28.63     12.89 o 
   2  -3  10      396.28      384.16     38.42 o 
   3  -3  10       64.10       39.00     31.46 o 
   4  -3  10      130.79       83.02     21.84 o 
   5  -3  10       12.06        6.71     30.82 o 
   6  -3  10       14.11       29.61     35.63 o 
  -6  -2  10       34.41       28.37     31.55 o 
  -5  -2  10       30.35       28.21     26.86 o 
  -4  -2  10      308.86      326.04     37.26 o 
  -2  -2  10     1183.04     1057.46     77.85 o 
  -1  -2  10      560.48      530.92     27.86 o 
   0  -2  10      301.32      298.88     24.72 o 
   1  -2  10     1183.91     1104.10     53.41 o 
   2  -2  10       13.37       29.11     12.02 o 
   3  -2  10      509.29      467.21     29.09 o 
   4  -2  10       27.73       25.35     18.04 o 
   5  -2  10       31.41       20.39     22.63 o 
  -6  -1  10       22.28       31.44     29.88 o 
  -5  -1  10      147.76      159.04     33.30 o 
  -4  -1  10       11.43       29.26     21.15 o 
  -3  -1  10      595.46      613.47     48.67 o 
  -2  -1  10      505.36      518.81     26.69 o 
  -1  -1  10      879.15      888.86     34.15 o 
   0  -1  10      859.96      891.92     33.51 o 
   1  -1  10      117.15      113.00      8.15 o 
   2  -1  10      357.67      371.47     24.70 o 
   3  -1  10       54.00       55.46     18.98 o 
   4  -1  10      130.91      116.99     17.42 o 
   5  -1  10        9.98       35.12     29.42 o 
  -6   0  10       38.05       45.37     33.65 o 
  -5   0  10        4.72       17.89     25.93 o 
  -4   0  10      371.49      424.46     42.92 o 
  -3   0  10      170.70      179.62     22.65 o 
  -2   0  10     1229.23     1102.34     90.37 o 
  -1   0  10       33.92       28.23      6.05 o 
   0   0  10       61.56       67.63      6.50 o 
   1   0  10      732.41      750.70     49.29 o 
   2   0  10      110.12      115.16     16.84 o 
   3   0  10      198.25      188.16     18.61 o 
   4   0  10      105.76      105.29     21.11 o 
   5   0  10       10.43        4.97     21.42 o 
   6   0  10        3.17       17.50     28.87 o 
  -6   1  10       21.43       -7.99     32.95 o 
  -5   1  10      147.81      146.16     34.00 o 
  -4   1  10       13.60       28.21     24.22 o 
  -3   1  10      594.41      553.79     32.68 o 
  -2   1  10      496.87      500.55     33.16 o 
  -1   1  10      855.29      866.32     43.47 o 
   0   1  10      841.98      847.63     33.25 o 
   1   1  10      115.52      100.17     14.67 o 
   2   1  10      347.75      296.46     17.48 o 
   3   1  10       54.15       38.27     16.88 o 
   4   1  10      126.77       80.61     18.67 o 
   5   1  10       10.67       13.66     22.35 o 
   6   1  10        7.96       21.11     28.14 o 
  -6   2  10       36.01        4.00     42.19 o 
  -5   2  10       30.32      -21.73     34.66 o 
  -4   2  10      315.24      327.24     26.90 o 
  -3   2  10      334.61      374.63     42.01 o 
  -2   2  10     1207.99     1077.93     53.64 o 
  -1   2  10      542.28      532.75     22.03 o 
   0   2  10      321.27      292.61     17.75 o 
   1   2  10     1193.37     1260.78     80.10 o 
   2   2  10       11.67       19.02     15.52 o 
   3   2  10      518.26      506.74     40.05 o 
   4   2  10       27.99        3.61     22.01 o 
   5   2  10       32.54       49.68     26.70 o 
   6   2  10        2.31      -16.38     28.56 o 
  -6   3  10        7.21      -39.74     47.70 o 
  -5   3  10       91.77      104.72     21.74 o 
  -4   3  10       89.72      146.15     36.31 o 
  -3   3  10      275.28      290.91     26.11 o 
  -2   3  10      650.88      712.73    117.61 o 
   0   3  10     1238.41     1396.07     63.80 o 
   1   3  10       31.66        9.51     13.20 o 
   2   3  10      394.73      377.78     33.22 o 
   3   3  10       62.00       43.23     22.51 o 
   4   3  10      126.49      112.78     28.29 o 
   5   3  10       12.97       27.94     30.93 o 
   6   3  10       14.67       -7.34     35.32 o 
  -6   4  10       34.48       -0.97     50.45 o 
  -5   4  10       19.84       13.84     36.44 o 
  -4   4  10      190.18      190.76     24.05 o 
  -3   4  10      242.82      291.30     28.53 o 
  -2   4  10      709.05      678.08     71.49 o 
  -1   4  10      374.53      361.69     31.18 o 
   1   4  10      549.64      499.21     38.50 o 
   2   4  10       29.48       15.45     20.45 o 
   3   4  10      420.17      444.26     42.61 o 
   4   4  10       27.04       30.16     30.47 o 
   5   4  10       28.07       24.41     35.43 o 
  -5   5  10       69.33       62.90     26.64 o 
  -4   5  10       33.11       54.73     36.17 o 
  -3   5  10      155.79      154.96     31.15 o 
  -2   5  10      179.55      203.97     23.95 o 
  -1   5  10      129.74      115.87     17.21 o 
   0   5  10      367.25      427.15     26.49 o 
   1   5  10       13.15       15.95     22.08 o 
   2   5  10      130.55      137.62     26.97 o 
   3   5  10       55.30       45.25     30.97 o 
   4   5  10       35.76       53.32     35.39 o 
   5   5  10       19.27       36.99     39.90 o 
  -4   6  10       82.78       85.58     43.39 o 
  -3   6  10       67.16       71.80     27.36 o 
  -2   6  10      170.06      174.43     26.41 o 
  -1   6  10       90.86      127.20     20.69 o 
   0   6  10       46.02       52.36     15.53 o 
   1   6  10      112.53      127.57     28.41 o 
   2   6  10       39.27       33.07     29.73 o 
   3   6  10       92.99      120.54     37.10 o 
   4   6  10       36.84       -5.86     39.12 o 
  -3   7  10       62.16       68.34     42.85 o 
  -2   7  10       50.35       85.37     28.61 o 
  -1   7  10       79.56      103.67     27.73 o 
   0   7  10       97.16       85.38     25.19 o 
   1   7  10       22.45       37.68     31.75 o 
   2   7  10       57.51       22.08     36.09 o 
   3   7  10       23.04       15.41     41.22 o 
  -2   8  10       35.58       54.33     41.88 o 
  -1   8  10       43.29       76.53     54.63 o 
   0   8  10        9.77       12.54     25.65 o 
   1   8  10       53.71       12.58     18.62 o 
   2  -7  11       32.05       45.17     31.71 o 
   3  -7  11       12.54       19.87     35.16 o 
  -4  -6  11       89.69       81.54     38.58 o 
  -3  -6  11       13.89       17.89     32.29 o 
  -2  -6  11      249.23      214.85     34.31 o 
   1  -6  11       72.32       94.15     28.18 o 
   2  -6  11       45.00       53.18     22.92 o 
   3  -6  11       64.27       82.91     25.29 o 
   4  -6  11       22.33       10.79     34.77 o 
  -5  -5  11       77.45       53.95     41.80 o 
  -4  -5  11       46.33       71.53     34.23 o 
  -3  -5  11      155.92      146.74     30.04 o 
  -2  -5  11       72.00       56.20     22.47 o 
  -1  -5  11      337.10      302.02     30.93 o 
   1  -5  11      143.90      153.52     20.50 o 
   2  -5  11       62.78       64.68     20.04 o 
   3  -5  11       15.22       25.75     22.11 o 
   4  -5  11       94.19       94.97     33.86 o 
   5  -5  11        6.34       19.37     35.90 o 
  -6  -4  11       20.35       26.16     37.80 o 
  -5  -4  11       33.51       49.64     32.95 o 
  -4  -4  11      158.94      120.58     32.41 o 
  -3  -4  11       23.17       47.89     23.44 o 
  -2  -4  11      675.20      589.60     52.86 o 
  -1  -4  11       36.89       32.68     15.33 o 
   0  -4  11      244.49      255.87     28.53 o 
   1  -4  11      223.48      249.00     46.90 o 
   2  -4  11       56.09       87.32     19.48 o 
   3  -4  11      233.37      246.85     30.52 o 
   4  -4  11       16.01       35.16     24.94 o 
   5  -4  11       28.15       24.41     33.88 o 
  -6  -3  11       23.74       30.70     36.44 o 
  -5  -3  11       81.08       43.82     30.62 o 
  -4  -3  11       34.78       61.51     27.05 o 
  -3  -3  11      244.28      264.33     32.02 o 
  -2  -3  11      308.24      289.87     30.62 o 
  -1  -3  11      781.14      784.79     55.09 o 
   1  -3  11      238.83      182.84     26.88 o 
   2  -3  11      215.26      223.73     21.77 o 
   3  -3  11       33.82       14.47     18.42 o 
   4  -3  11      300.81      221.48     26.05 o 
   5  -3  11        6.11        1.46     26.02 o 
  -6  -2  11       32.85       14.51     31.63 o 
  -5  -2  11       40.42       57.13     28.25 o 
  -4  -2  11      266.17      237.75     35.12 o 
  -3  -2  11       37.88       52.98     19.68 o 
  -2  -2  11     1232.35     1320.04     94.23 o 
   1  -2  11      481.22      422.64     33.18 o 
   2  -2  11       71.33       91.20     14.92 o 
   3  -2  11      299.97      311.69     39.45 o 
   4  -2  11       31.13       22.27     25.54 o 
   5  -2  11       40.86       38.36     22.07 o 
  -6  -1  11       76.17       45.76     31.51 o 
  -5  -1  11       92.87       65.90     28.84 o 
  -4  -1  11       41.83       36.64     21.93 o 
  -3  -1  11      555.05      574.85     49.25 o 
  -2  -1  11      122.88      133.24     14.74 o 
  -1  -1  11     2623.45     2772.35    102.09 o 
   1  -1  11      575.15      510.47     23.31 o 
   2  -1  11      104.51      126.60     24.72 o 
   3  -1  11       46.54       46.90     14.01 o 
   4  -1  11      292.66      271.48     23.55 o 
   5  -1  11        2.69        6.36     30.23 o 
   6  -1  11       15.70       47.08     35.63 o 
  -6   0  11       62.66       44.28     33.96 o 
  -5   0  11       28.23       22.86     27.09 o 
  -4   0  11      466.64      414.96     43.51 o 
  -3   0  11       25.50       41.06     12.87 o 
  -2   0  11     1870.71     1777.25     67.41 o 
  -1   0  11      117.94      116.32      9.57 o 
   1   0  11      278.95      262.72     15.93 o 
   2   0  11       17.25       27.74      9.52 o 
   3   0  11      129.75      123.39     14.68 o 
   4   0  11       16.73       23.83     20.69 o 
   5   0  11       16.88       14.71     25.30 o 
   6   0  11        0.82       25.85     29.92 o 
  -6   1  11       74.67       14.83     40.79 o 
  -5   1  11       94.75       44.71     32.21 o 
  -4   1  11       41.34       16.80     24.45 o 
  -3   1  11      562.64      523.00     97.41 o 
  -2   1  11      128.55      133.34     10.60 o 
  -1   1  11     2615.93     2641.79    101.91 o 
   1   1  11      564.22      500.42     34.89 o 
   2   1  11      100.65       78.37      9.74 o 
   3   1  11       44.65       53.36     17.93 o 
   4   1  11      291.82      243.22     27.83 o 
   5   1  11        2.84        2.21     23.17 o 
   6   1  11       15.79       15.83     26.43 o 
  -6   2  11       32.50      -20.80     40.75 o 
  -5   2  11       42.37       20.06     50.76 o 
  -4   2  11      258.33      262.55     48.71 o 
  -3   2  11       39.73       57.13     28.02 o 
  -2   2  11     1251.73     1266.40     62.52 o 
  -1   2  11      167.58      148.68      9.84 o 
   0   2  11       35.24       31.92      6.71 o 
   1   2  11      485.36      537.98     38.62 o 
   2   2  11       80.13      100.75     18.55 o 
   3   2  11      303.47      256.96     28.80 o 
   4   2  11       33.50       32.21     23.87 o 
   5   2  11       40.06       43.70     26.74 o 
   6   2  11        1.91       29.65     31.13 o 
  -6   3  11       23.58      -18.51     48.94 o 
  -5   3  11       79.35       90.07     22.47 o 
  -4   3  11       37.70       29.49     21.48 o 
  -3   3  11      243.66      261.51     25.21 o 
  -2   3  11      315.68      366.43     48.10 o 
  -1   3  11      769.04      758.35     32.50 o 
   1   3  11      228.44      210.19     23.09 o 
   2   3  11      216.23      220.32     26.90 o 
   3   3  11       29.46       -9.35     21.93 o 
   4   3  11      299.74      291.58     35.90 o 
   5   3  11        5.94       18.63     31.01 o 
  -6   4  11       19.44      -25.27     55.85 o 
  -5   4  11       34.59       17.43     21.84 o 
  -4   4  11      152.03      197.29     27.31 o 
  -3   4  11       25.01       18.71     19.33 o 
  -2   4  11      670.15      779.74     88.82 o 
  -1   4  11       39.19       41.69      9.22 o 
   0   4  11      228.52      215.05     22.35 o 
   1   4  11      232.22      240.08     28.45 o 
   2   4  11       56.64       99.39     23.95 o 
   3   4  11      235.80      213.96     33.61 o 
   4   4  11       18.32       47.50     29.53 o 
   5   4  11       27.38       20.34     36.36 o 
  -5   5  11       76.07       82.16     28.01 o 
  -4   5  11       46.73       27.35     26.57 o 
  -3   5  11      158.26      162.72     34.04 o 
  -2   5  11       73.13       75.20     19.70 o 
  -1   5  11      339.96      290.77     22.69 o 
   0   5  11       90.84      122.91     17.49 o 
   1   5  11      142.57      168.98     26.93 o 
   2   5  11       65.20       53.44     25.58 o 
   3   5  11       12.61       15.17     29.38 o 
   4   5  11       92.79      113.79     37.80 o 
   5   5  11        6.26       -8.50     39.74 o 
  -4   6  11       92.12      113.77     31.48 o 
  -3   6  11       13.72        1.90     26.74 o 
  -2   6  11      248.53      244.65     31.09 o 
  -1   6  11       17.66       24.63     19.00 o 
   0   6  11      116.34      138.13     32.27 o 
   1   6  11       75.38       46.65     23.98 o 
   2   6  11       44.35       46.26     29.73 o 
   3   6  11       62.95       75.49     36.87 o 
   4   6  11       23.32       20.61     39.20 o 
  -3   7  11       62.45       58.39     32.13 o 
  -2   7  11       10.03        3.76     28.31 o 
  -1   7  11      133.03      132.39     32.50 o 
   0   7  11       18.44       29.46     24.26 o 
   1   7  11       74.65       67.07     32.39 o 
   2   7  11       32.86        4.11     31.71 o 
   3   7  11       13.06       -6.09     33.61 o 
  -2   8  11       49.79       63.69     38.77 o 
  -1   8  11       15.95       45.90     30.36 o 
   0   8  11       33.01       64.96     67.16 o 
   1   8  11       39.36        2.56     21.89 o 
   2  -7  12       13.74       19.06     32.17 o 
   3  -7  12       13.90       30.19     36.48 o 
  -4  -6  12       55.18       42.19     41.41 o 
  -3  -6  12       51.08       45.25     30.31 o 
   2  -6  12      107.03       88.29     23.14 o 
   3  -6  12       31.38       51.58     25.30 o 
   4  -6  12       16.79        8.03     34.19 o 
  -5  -5  12       41.62       29.92     43.00 o 
  -4  -5  12       97.36      122.76     39.97 o 
  -3  -5  12      111.30      101.53     28.87 o 
  -2  -5  12        4.68       14.83     21.89 o 
   1  -5  12      275.88      271.59     24.07 o 
   2  -5  12       20.44       19.53     20.26 o 
   3  -5  12        6.89       22.81     22.92 o 
   4  -5  12       51.04       68.90     27.14 o 
  -5  -4  12       55.51       64.42     37.61 o 
  -4  -4  12       52.60       42.19     30.31 o 
  -3  -4  12       81.49       99.86     25.27 o 
  -2  -4  12      256.50      222.69     31.51 o 
  -1  -4  12       15.85        4.66     16.03 o 
   0  -4  12      558.87      610.99     46.65 o 
   1  -4  12       45.24       52.09     25.94 o 
   2  -4  12      179.80      160.50     21.76 o 
   3  -4  12       49.54       72.38     23.38 o 
   4  -4  12        9.35        3.20     24.04 o 
   5  -4  12       18.62       15.83     34.08 o 
  -6  -3  12       56.57       39.35     35.39 o 
  -5  -3  12       23.42       12.46     30.78 o 
  -3  -3  12      145.98      118.56     26.51 o 
  -2  -3  12       38.69       50.76     16.61 o 
  -1  -3  12     1109.23     1159.97    143.64 o 
   0  -3  12      147.22      169.86     18.18 o 
   1  -3  12      470.92      443.97     26.69 o 
   2  -3  12      111.15      118.20     30.83 o 
   3  -3  12        6.34       -1.36     19.11 o 
   4  -3  12      104.69      141.94     26.22 o 
   5  -3  12        2.73        9.32     25.58 o 
  -6  -2  12       19.14        6.48     31.51 o 
  -5  -2  12      111.84      101.88     30.66 o 
  -4  -2  12       93.02      110.92     27.98 o 
  -2  -2  12      520.69      459.67     41.84 o 
   0  -2  12     2136.92     2239.34    140.14 o 
   1  -2  12       89.30       72.97     10.07 o 
   2  -2  12      261.63      251.11     19.88 o 
   3  -2  12       59.95       72.37     15.96 o 
   4  -2  12        2.26        9.61     18.59 o 
   5  -2  12       25.36       66.52     39.62 o 
  -6  -1  12       85.43       49.83     33.53 o 
  -5  -1  12       24.28       22.94     28.18 o 
  -4  -1  12      171.50      167.97     31.20 o 
  -3  -1  12      251.54      305.98     36.09 o 
  -1  -1  12     2785.07     2860.26    106.93 o 
   0  -1  12        8.45        4.20      6.23 o 
   1  -1  12     1049.01     1003.04     46.28 o 
   2  -1  12       21.87       16.17     11.74 o 
   3  -1  12      120.87      105.70     17.36 o 
   4  -1  12        7.72       66.33     28.72 o 
   5  -1  12        5.30      -15.29     27.01 o 
   6  -1  12       13.30       44.40     36.29 o 
  -6   0  12       48.18        3.69     31.98 o 
  -5   0  12      151.52      128.77     32.60 o 
  -4   0  12      223.35      262.59     37.02 o 
  -3   0  12       72.69       71.37     14.02 o 
  -2   0  12     1118.31     1106.29     42.93 o 
  -1   0  12       95.19       97.49      8.67 o 
   0   0  12     5430.43     6008.48    221.63 o 
   1   0  12       36.52       35.82      7.20 o 
   2   0  12      304.79      278.63     31.61 o 
   3   0  12       39.32       39.86     19.60 o 
   4   0  12        2.28       21.04     20.96 o 
   5   0  12       10.29       14.05     23.83 o 
   6   0  12        0.02       42.38     28.72 o 
  -6   1  12       84.61       34.27     39.78 o 
  -5   1  12       26.13      -40.98     32.13 o 
  -4   1  12      169.07      156.22     28.87 o 
  -3   1  12      252.30      283.32     60.04 o 
  -1   1  12     2799.31     2895.65    107.75 o 
   0   1  12        7.40       13.55      5.84 o 
   1   1  12     1046.37      997.69     64.31 o 
   2   1  12       26.23        9.62     15.56 o 
   3   1  12      121.17      112.98     21.23 o 
   4   1  12       10.94       32.02     21.19 o 
   5   1  12        5.17       -4.58     22.98 o 
   6   1  12       13.18       27.63     29.69 o 
  -5   2  12      110.99       91.81     33.07 o 
  -4   2  12       89.32      126.93     37.74 o 
  -3   2  12       98.25       72.23     21.73 o 
  -2   2  12      520.06      601.66     49.60 o 
   0   2  12     2126.38     2246.25     83.76 o 
   1   2  12       86.90       88.72     15.33 o 
   2   2  12      266.85      305.90     28.64 o 
   3   2  12       58.98       81.38     21.50 o 
   4   2  12        2.62       12.07     23.87 o 
   5   2  12       24.66       23.48     26.86 o 
   6   2  12        0.67       11.45     28.76 o 
  -6   3  12       57.11       20.69     46.07 o 
  -5   3  12       23.31       22.30     32.17 o 
  -4   3  12      129.13      155.95     24.17 o 
  -3   3  12      135.88      173.84     22.42 o 
  -2   3  12       35.92       33.15     13.55 o 
  -1   3  12     1112.02     1131.45     74.60 o 
   1   3  12      466.66      562.36     41.72 o 
   2   3  12      114.36       94.89     21.42 o 
   3   3  12        4.75       12.30     22.59 o 
   4   3  12      107.79       91.24     29.42 o 
   5   3  12        2.36       15.72     31.16 o 
  -5   4  12       56.83       32.07     25.63 o 
  -4   4  12       49.93       75.86     24.71 o 
  -3   4  12       84.38       65.90     31.01 o 
  -2   4  12      252.44      384.77     68.56 o 
  -1   4  12       16.52       11.68     13.41 o 
   0   4  12      551.34      664.83     68.91 o 
   1   4  12       46.64       28.91     19.91 o 
   2   4  12      177.17      216.99     29.96 o 
   3   4  12       53.82       51.23     27.71 o 
   4   4  12        8.56       32.37     31.98 o 
   5   4  12       18.61       26.24     37.06 o 
  -5   5  12       41.26       35.70     28.74 o 
  -4   5  12       95.52      109.03     28.11 o 
  -3   5  12      106.87      119.96     35.05 o 
  -2   5  12        6.53        8.09     18.25 o 
  -1   5  12      507.95      531.94     54.04 o 
   1   5  12      274.10      336.25     34.89 o 
   2   5  12       22.58        7.80     25.30 o 
   3   5  12        6.09       29.46     31.20 o 
   4   5  12       51.00       41.72     34.97 o 
  -4   6  12       57.94       86.55     30.39 o 
  -3   6  12       49.75       37.40     26.31 o 
  -2   6  12      171.95      206.39     31.36 o 
  -1   6  12       11.94       10.51     21.77 o 
   1   6  12       25.61       13.04     25.73 o 
   2   6  12      106.59      108.86     31.28 o 
   3   6  12       33.58       34.00     33.53 o 
   4   6  12       16.65       18.09     41.26 o 
  -3   7  12       36.56       36.46     40.98 o 
  -2   7  12        9.28        6.32     25.78 o 
  -1   7  12      138.75      139.49     41.72 o 
   0   7  12        0.35       20.80     24.80 o 
   1   7  12       99.69       79.56     29.32 o 
   2   7  12       15.15       -0.85     31.40 o 
   3   7  12       14.73       11.37     41.06 o 
  -1   8  12        0.64       18.10     25.55 o 
   0   8  12       52.97       71.18     67.90 o 
   1   8  12       14.32      -10.63     21.73 o 
   2  -7  13       10.10       27.21     31.90 o 
  -4  -6  13       27.92       41.91     41.68 o 
  -3  -6  13      117.66       92.17     30.04 o 
   2  -6  13      135.62      135.78     24.33 o 
   3  -6  13       21.47       43.01     25.89 o 
   4  -6  13       18.35        8.34     35.98 o 
  -5  -5  13       15.39        3.65     42.81 o 
  -4  -5  13      117.44      127.92     41.64 o 
  -3  -5  13       40.93        3.88     29.69 o 
  -2  -5  13       64.22       65.12     23.32 o 
   1  -5  13      274.33      221.72     36.09 o 
   2  -5  13        9.71       -2.75     21.64 o 
   3  -5  13       48.34       31.04     22.88 o 
   4  -5  13       18.11       41.19     27.45 o 
  -5  -4  13       70.06       28.76     35.94 o 
  -4  -4  13       14.12        6.05     30.27 o 
  -3  -4  13      256.37      243.49     32.72 o 
  -2  -4  13       36.75       18.09     20.80 o 
   0  -4  13      213.18      245.40     30.62 o 
   1  -4  13       22.54       26.87     18.94 o 
   2  -4  13      183.83      164.27     21.66 o 
   3  -4  13       24.05       31.91     21.89 o 
   4  -4  13       18.16       18.01     25.49 o 
   5  -4  13        9.04       13.20     34.77 o 
  -6  -3  13       64.13       33.57     36.68 o 
  -5  -3  13        4.02       18.43     32.33 o 
  -4  -3  13      279.34      333.46     41.72 o 
  -3  -3  13       22.55        9.82     22.98 o 
  -2  -3  13      108.85      171.97     25.27 o 
  -1  -3  13      738.55      756.01     84.74 o 
   0  -3  13       49.44       40.36     19.95 o 
   1  -3  13      426.93      428.64     26.66 o 
   2  -3  13       42.43       14.94     29.69 o 
   3  -3  13       35.92       26.15     20.80 o 
   4  -3  13       56.17       36.26     24.18 o 
   5  -3  13        4.19        2.04     25.90 o 
  -6  -2  13        3.92       -3.30     30.54 o 
  -5  -2  13      185.46      165.45     38.03 o 
  -4  -2  13       15.44        7.88     24.88 o 
  -3  -2  13      417.31      456.91     42.03 o 
  -2  -2  13      116.19       85.27     18.78 o 
  -1  -2  13       70.27       96.45     17.43 o 
   0  -2  13      653.94      584.88     63.40 o 
   1  -2  13        6.11        1.13     16.18 o 
   2  -2  13      317.26      326.78     43.93 o 
   3  -2  13        9.96       24.79     17.95 o 
   4  -2  13       52.07       47.42     20.42 o 
   5  -2  13        4.60       25.30     39.31 o 
  -6  -1  13       51.57       20.80     33.42 o 
  -5  -1  13        6.63      -23.87     26.90 o 
  -4  -1  13      376.24      378.40     42.26 o 
  -3  -1  13       43.32       49.44     20.92 o 
  -2  -1  13      238.13      241.97     14.68 o 
  -1  -1  13     1583.67     1660.92     64.36 o 
   0  -1  13       65.61       66.15      8.05 o 
   1  -1  13      823.36      841.93     50.90 o 
   2  -1  13       38.36       26.73     13.28 o 
   3  -1  13       14.83       22.00     15.05 o 
   4  -1  13       11.05       -6.52     25.58 o 
   5  -1  13       15.24       13.54     29.38 o 
   6  -1  13        5.34       38.62     37.57 o 
  -6   0  13       11.18      -37.49     34.35 o 
  -5   0  13      250.23      201.07     39.35 o 
  -4   0  13       57.52       26.86     26.08 o 
  -3   0  13      432.02      388.93     28.39 o 
  -2   0  13      369.92      386.53     22.33 o 
   0   0  13     1848.95     2128.39     79.48 o 
   1   0  13       13.94       10.66      7.18 o 
   2   0  13      592.62      582.71     30.96 o 
   3   0  13        0.34       14.83     20.34 o 
   4   0  13      133.45      112.47     25.15 o 
   5   0  13        0.57       16.92     25.58 o 
  -4   1  13      375.73      317.63     87.56 o 
  -3   1  13       45.57       55.27     39.92 o 
  -2   1  13      231.75      190.66     14.72 o 
  -1   1  13     1618.47     1730.60     64.41 o 
   0   1  13       70.34       67.72      7.29 o 
   1   1  13      818.39      850.49     42.22 o 
   2   1  13       39.69       24.95     16.18 o 
   3   1  13       10.67       21.97     19.99 o 
   4   1  13       12.27        2.37     20.03 o 
   5   1  13       15.45       10.56     26.70 o 
   6   1  13        5.27       14.44     28.06 o 
  -5   2  13      180.72      149.13     54.49 o 
  -4   2  13       14.99       -4.92     34.83 o 
  -3   2  13      423.89      373.76     33.40 o 
  -2   2  13      101.45       99.99     15.05 o 
  -1   2  13       82.02       70.60      8.66 o 
   0   2  13      641.73      605.66     24.37 o 
   1   2  13        6.29        7.68     13.93 o 
   2   2  13      312.26      311.80     29.07 o 
   3   2  13        9.23       24.88     20.96 o 
   4   2  13       50.97       53.60     24.80 o 
   5   2  13        4.56        3.80     26.43 o 
  -6   3  13       65.53      -10.01     51.23 o 
  -5   3  13        3.92      -12.65     39.99 o 
  -4   3  13      281.52      259.79     28.96 o 
  -3   3  13       20.96       20.96     17.96 o 
  -2   3  13      112.49      130.82     18.36 o 
  -1   3  13      763.06      822.11     48.93 o 
   0   3  13       55.64       70.94     10.15 o 
   1   3  13      418.12      502.28     37.99 o 
   2   3  13       41.84       15.45     20.49 o 
   3   3  13       27.76       11.72     24.80 o 
   4   3  13       56.80       46.30     28.99 o 
   5   3  13        4.22       26.62     31.79 o 
  -5   4  13       70.35       57.10     26.92 o 
  -4   4  13       13.80        7.14     24.10 o 
  -3   4  13      264.34      260.10     54.63 o 
  -2   4  13       32.15       51.70     16.84 o 
  -1   4  13       65.22       58.16     14.90 o 
   0   4  13      213.98      255.96     20.55 o 
   1   4  13       22.87       18.75     18.12 o 
   2   4  13      179.33      206.43     29.92 o 
   3   4  13       27.93       35.05     27.24 o 
   4   4  13       16.44       21.31     31.32 o 
   5   4  13        9.49       29.11     37.37 o 
  -5   5  13       15.76       13.13     29.32 o 
  -4   5  13      115.20      130.47     29.46 o 
  -3   5  13       39.97       43.66     22.13 o 
  -2   5  13       66.28       65.64     20.02 o 
  -1   5  13      350.98      417.75     52.41 o 
   0   5  13       48.93       61.08     19.68 o 
   1   5  13      267.83      291.89     31.90 o 
   2   5  13       10.90       13.23     25.54 o 
   3   5  13       43.76       32.21     31.16 o 
   4   5  13       18.20       10.05     33.73 o 
  -4   6  13       29.95       43.47     30.81 o 
  -3   6  13      116.82      106.91     60.97 o 
  -2   6  13       71.42       96.99     23.43 o 
  -1   6  13       34.67       30.83     19.79 o 
   0   6  13      188.18      153.49     30.70 o 
   1   6  13       17.39       -1.98     14.34 o 
   2   6  13      135.45      160.32     32.64 o 
   3   6  13       24.08        9.90     35.90 o 
   4   6  13       18.31       -2.60     41.18 o 
  -3   7  13       13.96      -18.34     31.70 o 
  -2   7  13       30.24       47.04     28.00 o 
  -1   7  13       82.23       93.80     23.48 o 
   0   7  13       19.08       27.83     21.42 o 
   1   7  13       85.93       61.70     17.49 o 
   2   7  13       11.17        6.79     33.42 o 
  -1   8  13        8.86       32.66     27.15 o 
   0   8  13       43.82       74.51     57.63 o 
   2  -7  14       13.46       41.26     34.73 o 
  -4  -6  14        9.26       -3.76     37.80 o 
   2  -6  14      127.80      125.92     42.87 o 
   3  -6  14        9.93       25.13     26.05 o 
  -5  -5  14       18.25      -24.92     48.63 o 
  -4  -5  14      107.60       99.55     39.16 o 
  -3  -5  14        6.98       -5.32     30.35 o 
   0  -5  14      148.74      144.41     31.36 o 
   1  -5  14      149.47      107.66     30.00 o 
   2  -5  14       30.11       30.15     22.98 o 
   3  -5  14      108.06       65.54     25.48 o 
   4  -5  14        3.53       18.72     26.59 o 
  -5  -4  14       52.09       25.81     37.68 o 
  -4  -4  14        6.34       -9.12     30.43 o 
  -3  -4  14      274.56      260.57     37.53 o 
  -2  -4  14       17.81      -18.20     19.64 o 
   0  -4  14       58.02       62.33     25.07 o 
   1  -4  14       82.78       67.02     26.58 o 
   2  -4  14      133.23      116.91     21.44 o 
   3  -4  14        4.59       15.76     30.50 o 
   4  -4  14       12.41       -6.06     25.80 o 
   5  -4  14        6.41        1.98     33.22 o 
  -6  -3  14       33.75       33.07     36.05 o 
  -5  -3  14       20.86       -0.31     31.86 o 
  -4  -3  14      302.95      281.41     42.34 o 
  -3  -3  14       10.15       16.38     23.79 o 
  -2  -3  14      426.47      433.35     40.28 o 
  -1  -3  14       29.15       40.48     12.11 o 
   0  -3  14      324.78      336.17     33.26 o 
   1  -3  14      212.60      161.60     27.79 o 
   2  -3  14       82.89       67.74     18.93 o 
   3  -3  14      160.85      133.04     23.76 o 
   4  -3  14        4.57       -3.64     23.80 o 
   5  -3  14        8.13        6.91     50.92 o 
  -6  -2  14        7.12       -6.79     32.68 o 
  -5  -2  14      119.17       91.20     30.66 o 
  -4  -2  14        1.71      -13.27     24.53 o 
  -3  -2  14      603.67      580.87     51.97 o 
  -1  -2  14      997.23      860.52     37.34 o 
   0  -2  14       75.75       75.42     11.26 o 
   1  -2  14      149.19      141.31     24.22 o 
   2  -2  14      225.13      242.58     24.45 o 
   3  -2  14       59.74       70.98     19.27 o 
   4  -2  14       45.79       27.21     36.21 o 
   5  -2  14        2.09        4.97     35.36 o 
  -6  -1  14       14.96      -32.79     31.82 o 
  -5  -1  14        6.90      -16.69     28.18 o 
  -4  -1  14      343.79      301.32     40.48 o 
  -3  -1  14        3.66      -11.25     20.76 o 
  -2  -1  14      347.91      359.34     18.43 o 
  -1  -1  14      480.87      445.89     21.13 o 
   0  -1  14      287.49      295.32     15.85 o 
   1  -1  14      416.66      400.75     21.57 o 
   2  -1  14      183.65      167.20     17.17 o 
   3  -1  14      295.67      282.54     35.51 o 
   4  -1  14        9.69       -8.42     27.79 o 
   5  -1  14       23.63       17.62     30.93 o 
  -6   0  14        3.65      -43.70     34.31 o 
  -5   0  14      144.93       77.97     31.51 o 
  -3   0  14      676.29      643.43     35.92 o 
  -2   0  14       45.10       56.86     10.16 o 
  -1   0  14     1122.64     1087.88     42.63 o 
   0   0  14      332.58      388.23     17.83 o 
   1   0  14      169.92      161.67     17.21 o 
   2   0  14      544.73      612.77     45.10 o 
   3   0  14      181.61      232.90     31.40 o 
   4   0  14      145.14      114.10     26.08 o 
   5   0  14        0.24       13.20     29.46 o 
   6   0  14        1.49       56.93     34.08 o 
  -4   1  14      341.63      290.53     74.26 o 
  -3   1  14        3.40      -15.80     21.93 o 
  -2   1  14      345.43      307.96     18.32 o 
  -1   1  14      487.43      475.18     20.94 o 
   0   1  14      292.68      317.99     15.11 o 
   1   1  14      424.55      387.79     22.67 o 
   2   1  14      182.63      189.86     23.64 o 
   3   1  14      300.10      309.47     30.97 o 
   4   1  14        9.17        8.23     24.88 o 
   5   1  14       23.89       15.41     25.85 o 
  -5   2  14      117.84      117.40     38.27 o 
  -4   2  14        1.51        1.55     27.21 o 
  -3   2  14      598.72      561.61     35.79 o 
  -1   2  14      954.26      868.97     47.76 o 
   0   2  14       80.93       91.17      9.99 o 
   1   2  14      155.68      165.21     16.09 o 
   2   2  14      218.91      218.50     25.34 o 
   3   2  14       56.79      100.94     23.60 o 
   4   2  14       43.59       34.97     24.72 o 
   5   2  14        2.25       14.13     29.34 o 
  -6   3  14       35.19      -15.41     54.61 o 
  -5   3  14       22.27      -24.02     23.76 o 
  -4   3  14      303.48      319.71     31.51 o 
  -3   3  14        9.01      -11.79     18.30 o 
  -2   3  14      428.43      517.55     82.76 o 
  -1   3  14       33.04       47.77      9.38 o 
   0   3  14      330.34      375.42     18.68 o 
   1   3  14      217.65      215.32     18.45 o 
   2   3  14       81.88       93.53     22.98 o 
   3   3  14      163.52      199.33     30.58 o 
   4   3  14        3.92       39.55     28.29 o 
   5   3  14        8.10       12.96     31.98 o 
  -5   4  14       54.46       14.99     23.72 o 
  -4   4  14        6.28      -31.78     24.72 o 
  -3   4  14      278.06      306.76     51.27 o 
  -2   4  14       15.18       -2.86     16.50 o 
  -1   4  14      291.02      307.74     36.73 o 
   0   4  14       64.24       66.08     16.09 o 
   1   4  14       87.01       82.62     29.90 o 
   2   4  14      132.19      148.41     28.72 o 
   3   4  14        4.77       30.78     27.87 o 
   4   4  14       11.32       13.08     31.40 o 
   5   4  14        6.77       19.83     35.86 o 
  -5   5  14       19.03       -9.18     29.80 o 
  -4   5  14      105.79      121.75     29.90 o 
  -3   5  14        7.09      -12.93     22.61 o 
  -2   5  14      170.76      233.99     28.47 o 
  -1   5  14       25.45       48.67     17.33 o 
   0   5  14      147.28      165.07     20.12 o 
   1   5  14      148.64      136.24     52.39 o 
   2   5  14       31.08       18.78     25.69 o 
   3   5  14      106.33       92.87     31.90 o 
   4   5  14        3.93       13.16     37.10 o 
  -4   6  14       10.60      -27.39     33.94 o 
  -3   6  14      110.38      158.10     46.98 o 
  -2   6  14        5.16        9.99     22.22 o 
  -1   6  14       99.09      131.16     21.79 o 
   0   6  14       90.27       93.51     21.85 o 
   1   6  14       33.91       18.03     15.57 o 
   2   6  14      128.52      104.75     28.02 o 
   3   6  14       10.67       11.10     32.33 o 
  -3   7  14        4.81       -9.92     30.20 o 
  -2   7  14       44.68       49.13     27.95 o 
  -1   7  14       16.19       42.44     22.95 o 
   0   7  14       37.30       41.67     39.92 o 
   1   7  14       49.58       15.56     21.77 o 
   2   7  14       13.84       -8.34     31.90 o 
   1  -6  15       46.39        6.21     33.88 o 
   2  -6  15       65.93       62.07     23.56 o 
   3  -6  15       17.74        2.92     25.92 o 
  -5  -5  15       40.77       72.26     45.10 o 
  -4  -5  15       56.45       34.27     42.34 o 
  -3  -5  15       37.40       32.95     27.87 o 
   0  -5  15      152.33      142.43     32.13 o 
   1  -5  15       46.64       16.49     29.65 o 
   2  -5  15       79.66       70.08     29.17 o 
   3  -5  15       34.74       42.45     25.53 o 
   4  -5  15       10.33        8.07     27.28 o 
  -5  -4  15       25.66      -21.38     41.68 o 
  -4  -4  15       39.17       20.10     36.25 o 
  -3  -4  15      194.68      155.86     35.39 o 
  -2  -4  15       50.84       26.90     20.26 o 
   0  -4  15       20.57      -24.80     25.11 o 
   1  -4  15      117.31       87.28     28.49 o 
   2  -4  15       58.06       30.39     45.02 o 
   3  -4  15       75.42       59.00     38.13 o 
   4  -4  15        5.06      -26.31     27.21 o 
  -6  -3  15        9.72      -21.89     37.99 o 
  -5  -3  15       77.07       37.99     37.92 o 
  -4  -3  15      162.44      140.49     34.04 o 
  -3  -3  15      115.92       98.19     29.50 o 
  -2  -3  15      455.60      437.35     44.01 o 
  -1  -3  15       35.95       34.89     23.79 o 
   0  -3  15      431.27      407.00     37.22 o 
   1  -3  15       54.06       27.71     24.88 o 
   2  -3  15      255.92      254.22     38.77 o 
   3  -3  15       20.08       24.06     25.96 o 
   4  -3  15        5.53       16.35     23.48 o 
   5  -3  15        6.79      -15.14     45.68 o 
  -6  -2  15       33.86       12.65     34.54 o 
  -5  -2  15       22.36       12.57     31.44 o 
  -4  -2  15       33.98       27.17     27.67 o 
  -3  -2  15      459.95      443.17     46.07 o 
  -2  -2  15       72.94       70.87     20.14 o 
  -1  -2  15      354.93      347.79     18.45 o 
   1  -2  15      192.17      170.34     26.55 o 
   2  -2  15      126.73      162.04     34.08 o 
   3  -2  15      241.31      250.87     24.81 o 
   4  -2  15        4.52       22.55     37.18 o 
   5  -2  15        3.35        6.02     40.87 o 
  -6  -1  15        1.92      -25.81     33.76 o 
  -5  -1  15       42.88        7.88     30.47 o 
  -4  -1  15      156.61      118.06     29.46 o 
  -3  -1  15      103.51       60.82     15.58 o 
  -2  -1  15      235.37      234.37     15.87 o 
  -1  -1  15      427.13      408.41     22.57 o 
   0  -1  15      341.04      327.65     17.42 o 
   1  -1  15      139.63      125.45     13.22 o 
   2  -1  15      324.23      338.07     23.37 o 
   3  -1  15       39.08       33.88     24.95 o 
   4  -1  15        4.65      -18.12     28.64 o 
   5  -1  15       21.21       11.02     31.75 o 
  -6   0  15       47.08      -13.86     35.47 o 
  -5   0  15        6.83      -33.38     30.97 o 
  -4   0  15       31.28        0.74     20.51 o 
  -3   0  15      480.28      533.75     33.13 o 
  -2   0  15       28.24       16.64     12.62 o 
  -1   0  15      325.76      351.53     20.97 o 
   0   0  15       30.25       34.43      7.74 o 
   1   0  15      169.38      185.84     17.64 o 
   2   0  15      459.42      420.66     35.98 o 
   3   0  15      370.05      421.55     38.27 o 
   4   0  15       31.46       43.82     25.58 o 
   5   0  15        0.95       27.01     28.76 o 
  -4   1  15      155.44      132.98     48.20 o 
  -3   1  15      103.09       46.17     28.97 o 
  -2   1  15      242.44      251.65     22.31 o 
  -1   1  15      426.59      460.55     21.03 o 
   0   1  15      341.13      347.08     16.22 o 
   1   1  15      141.77      113.73     14.54 o 
   2   1  15      324.61      316.57     29.92 o 
   3   1  15       43.47       46.11     21.89 o 
   4   1  15        4.32       -7.22     23.40 o 
   5   1  15       21.41       22.59     27.13 o 
  -5   2  15       21.99        9.26     44.84 o 
  -4   2  15       34.66       -9.45     28.93 o 
  -3   2  15      454.65      487.52     32.38 o 
  -2   2  15       76.51       58.01     14.96 o 
  -1   2  15      331.60      331.21     22.35 o 
   0   2  15       18.92       10.08      8.20 o 
   1   2  15      191.30      197.92     17.57 o 
   2   2  15      126.70      122.99     23.25 o 
   3   2  15      240.02      279.82     30.93 o 
   4   2  15        4.16        5.98     24.92 o 
   5   2  15        3.32       -0.54     27.13 o 
  -6   3  15       10.05      -70.79     47.19 o 
  -5   3  15       77.92       27.87     24.59 o 
  -4   3  15      163.93      177.59     25.78 o 
  -3   3  15      113.10       79.25     21.09 o 
  -2   3  15      466.51      580.82     34.68 o 
  -1   3  15       35.71       48.32      9.45 o 
   0   3  15      431.58      458.71     21.59 o 
   1   3  15       55.40       46.18     12.77 o 
   2   3  15      255.50      308.23     31.94 o 
   3   3  15       24.74       28.33     25.69 o 
   4   3  15        5.58       25.54     30.31 o 
   5   3  15        6.90       11.18     31.82 o 
  -5   4  15       27.00       10.70     28.10 o 
  -4   4  15       39.97       -5.83     24.12 o 
  -3   4  15      197.42      267.47     40.27 o 
  -2   4  15       52.70       52.30     17.97 o 
  -1   4  15      116.19      165.40     20.79 o 
   0   4  15       21.65       11.05     11.14 o 
   1   4  15      119.64      114.47     21.29 o 
   2   4  15       60.32       62.95     25.38 o 
   3   4  15       76.05      114.45     30.70 o 
   4   4  15        5.53        8.69     33.07 o 
  -5   5  15       40.40       27.20     32.12 o 
  -4   5  15       55.96       45.00     25.67 o 
  -3   5  15       36.33        4.04     22.59 o 
  -1   5  15        3.46       19.46     18.20 o 
   0   5  15      148.60      170.78     20.55 o 
   1   5  15       45.95       40.39     15.43 o 
   2   5  15       78.16       91.24     29.65 o 
   3   5  15       35.04       26.74     32.13 o 
   4   5  15       10.47       35.94     37.92 o 
  -4   6  15       21.43       21.75     32.78 o 
  -3   6  15       64.68      111.07     30.47 o 
  -2   6  15       15.95       -0.35     22.52 o 
  -1   6  15       53.48       70.03     20.93 o 
   0   6  15       16.78       14.64     22.74 o 
   1   6  15       45.76       31.29     19.39 o 
   2   6  15       66.95       55.65     30.00 o 
   3   6  15       18.18       51.00     36.40 o 
  -2   7  15       37.01       47.88     26.39 o 
  -1   7  15        0.38       24.83     23.01 o 
   0   7  15       33.96       38.75     20.67 o 
   1   7  15       16.13       -1.90     21.07 o 
   2   7  15       19.05       13.20     28.06 o 
   1  -6  16       27.37       10.28     32.48 o 
   2  -6  16        9.37       25.70     26.22 o 
   3  -6  16       22.21       25.18     26.34 o 
  -4  -5  16       14.65      -18.05     38.89 o 
   0  -5  16       92.38       67.65     32.02 o 
   1  -5  16        7.25      -32.10     30.54 o 
   2  -5  16      105.24       98.77     39.53 o 
   3  -5  16       12.31       16.51     23.40 o 
   4  -5  16       17.65        5.80     27.93 o 
  -5  -4  16        6.18      -45.37     40.44 o 
  -4  -4  16       54.52       16.88     35.24 o 
  -3  -4  16      110.24       66.40     30.35 o 
  -1  -4  16      151.20      138.44     30.97 o 
   0  -4  16       15.60      -30.74     29.81 o 
   2  -4  16        0.30       -0.88     19.44 o 
   3  -4  16       87.02       45.69     43.87 o 
   4  -4  16        3.33      -11.31     28.21 o 
  -5  -3  16       72.11       34.66     36.79 o 
  -4  -3  16       33.88       18.55     34.42 o 
  -3  -3  16      209.24      189.16     37.41 o 
  -2  -3  16      225.78      180.54     30.35 o 
  -1  -3  16      148.47      151.28     29.46 o 
   0  -3  16      261.10      190.63     30.23 o 
   1  -3  16        3.90      -19.09     24.53 o 
   2  -3  16      382.81      360.99     55.83 o 
   3  -3  16        2.69       -3.04     22.44 o 
   4  -3  16       37.98       26.31     37.41 o 
   5  -3  16        1.29       -0.85     49.17 o 
  -6  -2  16       38.65        0.85     35.43 o 
  -5  -2  16        0.53      -38.19     31.51 o 
  -4  -2  16       65.61       42.11     29.38 o 
  -3  -2  16      235.60      239.03     39.08 o 
  -2  -2  16      157.03      200.44     22.16 o 
  -1  -2  16      180.30      168.79     14.67 o 
   0  -2  16       52.31       37.43     12.78 o 
   1  -2  16       87.02       90.16     25.23 o 
   2  -2  16       11.02       18.57     33.49 o 
   3  -2  16      273.50      263.13     37.06 o 
   4  -2  16        2.16       -8.38     33.84 o 
   5  -2  16        7.32       22.08     42.34 o 
  -6  -1  16        2.21      -38.31     34.04 o 
  -5  -1  16       81.90       28.80     34.00 o 
  -4  -1  16       11.90        3.14     26.78 o 
  -3  -1  16      187.80      170.69     19.23 o 
  -2  -1  16       92.20       82.74     13.03 o 
  -1  -1  16       73.66       50.31     11.34 o 
   0  -1  16      158.28      151.81     13.46 o 
   1  -1  16        5.72        7.75     10.76 o 
   2  -1  16      395.92      407.82     37.30 o 
   3  -1  16        3.89      -11.88     26.78 o 
   4  -1  16       10.77       -4.85     29.15 o 
   5  -1  16        4.91       16.96     31.79 o 
  -6   0  16       58.94       -4.66     35.74 o 
  -4   0  16       85.98       64.80     23.19 o 
  -3   0  16      236.76      224.82     25.98 o 
  -2   0  16      193.63      222.84     30.96 o 
  -1   0  16       81.26      112.33     16.04 o 
   0   0  16       73.36       99.09     10.60 o 
   1   0  16       44.43       57.22      9.35 o 
   2   0  16        0.02       38.93     21.85 o 
   3   0  16      353.02      381.85     37.26 o 
   4   0  16        0.11        7.72     27.24 o 
   5   0  16        1.57       33.18     32.37 o 
  -5   1  16       83.38       38.54     44.71 o 
  -4   1  16       11.45       -5.41     31.84 o 
  -3   1  16      189.19      146.48     20.87 o 
  -2   1  16      100.87      107.46     15.96 o 
  -1   1  16       83.74       87.06     10.08 o 
   0   1  16      153.40      171.61     11.82 o 
   1   1  16        5.09       10.32     15.96 o 
   2   1  16      404.12      372.65     33.38 o 
   3   1  16        3.87       -5.12     22.43 o 
   4   1  16       10.95        4.23     25.65 o 
   5   1  16        4.88       14.83     26.97 o 
  -5   2  16        0.38      -10.13     30.31 o 
  -4   2  16       65.26       21.50     22.53 o 
  -3   2  16      237.92      277.44     26.85 o 
  -2   2  16      149.64      174.80     21.13 o 
  -1   2  16      183.64      192.64     13.56 o 
   0   2  16       53.93       65.47      9.66 o 
   1   2  16       82.56       79.57     14.31 o 
   2   2  16       11.40       15.91     19.87 o 
   3   2  16      269.02      250.21     30.74 o 
   4   2  16        2.86        0.39     25.61 o 
   5   2  16        7.00       17.66     29.22 o 
  -5   3  16       70.82       50.37     26.29 o 
  -4   3  16       35.05       25.81     24.48 o 
  -3   3  16      204.87      230.05     27.40 o 
  -2   3  16      239.47      290.29     24.50 o 
  -1   3  16      157.91      183.23     19.87 o 
   0   3  16      256.74      270.51     16.20 o 
   1   3  16        4.37        9.45     13.51 o 
   2   3  16      390.80      378.71     36.64 o 
   3   3  16        3.07       -0.93     24.95 o 
   4   3  16       38.36       49.87     28.37 o 
   5   3  16        1.30       23.48     32.79 o 
  -5   4  16        6.59      -32.54     28.03 o 
  -4   4  16       53.44        8.15     25.95 o 
  -3   4  16      113.99      123.92     30.91 o 
  -2   4  16       83.96       78.34     18.31 o 
  -1   4  16      157.50      171.52     21.39 o 
   0   4  16       17.01       24.87     11.65 o 
   1   4  16       69.11       59.88     16.28 o 
   2   4  16        0.56       15.29     24.26 o 
   3   4  16       85.82       94.81     30.78 o 
   4   4  16        3.61        4.31     33.73 o 
  -4   5  16       14.97       -8.24     29.07 o 
  -3   5  16       89.56       77.43     27.26 o 
  -2   5  16       72.43       98.84     20.98 o 
  -1   5  16       56.72       57.72     18.59 o 
   0   5  16       89.62      129.27     31.32 o 
   1   5  16        7.00        1.70     16.22 o 
   2   5  16      104.84      104.55     29.26 o 
   3   5  16       12.14       30.70     31.86 o 
   4   5  16       17.26        8.89     36.71 o 
  -3   6  16       24.38       20.76     27.47 o 
  -2   6  16       47.74       28.95     23.55 o 
  -1   6  16       45.95       74.23     21.30 o 
   0   6  16       10.54       19.32     23.13 o 
   1   6  16       27.62       22.92     16.46 o 
   2   6  16        9.13       21.23     30.04 o 
   3   6  16       22.08       25.61     33.22 o 
  -2   7  16       16.77       33.84     27.36 o 
  -1   7  16       10.89       27.13     23.56 o 
   0   7  16       25.16       32.70     32.41 o 
   1   7  16        4.13      -16.49     22.78 o 
   1  -6  17       10.40      -17.31     33.22 o 
   2  -6  17        3.15       -5.63     36.36 o 
   3  -6  17       20.83       10.19     28.66 o 
   0  -5  17       44.36       -7.26     30.97 o 
   1  -5  17       30.39       -9.08     35.01 o 
   2  -5  17       16.80        0.58     34.08 o 
   3  -5  17        5.24       -7.97     26.73 o 
  -5  -4  17        8.59      -33.84     46.77 o 
  -4  -4  17       35.55       29.11     40.32 o 
  -3  -4  17       34.26       27.36     26.16 o 
  -1  -4  17       91.46       71.22     30.78 o 
   0  -4  17      101.42       64.70     30.50 o 
   2  -4  17       47.66       24.00     36.07 o 
   3  -4  17       66.30       18.29     24.69 o 
   4  -4  17        1.12        7.93     29.03 o 
  -5  -3  17       41.82       21.15     41.26 o 
  -4  -3  17       15.41      -47.79     31.86 o 
  -3  -3  17      136.57      136.81     33.69 o 
  -1  -3  17      415.32      388.45     40.67 o 
   1  -3  17       70.28       77.62     27.87 o 
   2  -3  17       16.79       36.83     34.23 o 
   3  -3  17        1.78       -0.02     22.68 o 
   4  -3  17       45.33       41.64     39.82 o 
  -6  -2  17       10.91      -45.17     36.05 o 
  -5  -2  17       13.42      -41.72     33.76 o 
  -4  -2  17       59.96       25.46     33.49 o 
  -3  -2  17       37.30       31.28     25.15 o 
  -2  -2  17     1271.35     1295.09    104.20 o 
  -1  -2  17      114.80      100.29     15.69 o 
   0  -2  17      267.02      244.46     30.62 o 
   1  -2  17       24.40        5.86     24.99 o 
   2  -2  17      188.79      172.11     21.86 o 
   3  -2  17      110.99       98.11     33.96 o 
   4  -2  17        3.40       12.85     35.86 o 
   5  -2  17       10.14       41.45     43.54 o 
  -6  -1  17        6.30      -53.21     35.47 o 
  -5  -1  17       81.58       39.08     33.26 o 
  -4  -1  17       20.86      -28.49     30.19 o 
  -3  -1  17      149.75      139.59     19.84 o 
  -2  -1  17      218.03      211.18     18.07 o 
  -1  -1  17      607.21      619.15     29.21 o 
   0  -1  17       80.68       90.78     13.77 o 
   1  -1  17      109.62      130.55     15.18 o 
   2  -1  17      197.34      196.42     30.00 o 
   3  -1  17       29.62      -17.66     27.98 o 
   4  -1  17       28.35       33.03     34.00 o 
   5  -1  17        0.52        5.74     36.91 o 
  -4   0  17      105.41       64.69     20.71 o 
  -3   0  17        9.79      -11.84     20.96 o 
  -2   0  17     2452.19     2717.13    127.88 o 
  -1   0  17       19.76       10.50     10.99 o 
   0   0  17      445.67      521.32     23.40 o 
   1   0  17        2.31        7.74     18.09 o 
   2   0  17      332.81      298.33     32.76 o 
   3   0  17       92.20       60.27     26.62 o 
   4   0  17        6.53        0.93     27.24 o 
   5   0  17        2.49       26.55     31.24 o 
  -5   1  17       82.10       19.71     51.95 o 
  -4   1  17       20.90       -8.97     27.21 o 
  -3   1  17      153.22      134.59     20.11 o 
  -2   1  17      217.74      271.50     23.63 o 
  -1   1  17      610.14      686.64     28.31 o 
   0   1  17       80.68       96.45     10.78 o 
   1   1  17      111.17      127.99     12.23 o 
   2   1  17      201.88      222.26     28.41 o 
   3   1  17       29.32       19.17     24.30 o 
   4   1  17       28.40       23.05     27.13 o 
   5   1  17        0.48        2.33     29.57 o 
  -5   2  17       13.03      -38.42     33.80 o 
  -4   2  17       60.61       49.25     21.73 o 
  -3   2  17       38.07       28.38     19.12 o 
  -2   2  17     1259.44     1494.65     94.23 o 
  -1   2  17      119.51      110.86     12.21 o 
   0   2  17      263.60      275.73     15.97 o 
   1   2  17       21.75       15.87     12.53 o 
   2   2  17      182.88      175.89     26.58 o 
   3   2  17      112.64       89.96     25.85 o 
   4   2  17        3.74        6.75     26.90 o 
   5   2  17       10.00       51.04     31.47 o 
  -5   3  17       40.56       20.82     25.35 o 
  -4   3  17       15.80      -25.98     22.77 o 
  -2   3  17      128.81      186.14     23.58 o 
  -1   3  17      412.47      449.41     28.16 o 
   0   3  17      131.51      125.45     12.78 o 
   1   3  17       71.72      102.15     16.18 o 
   2   3  17       22.47       43.51     23.36 o 
   3   3  17        1.83        6.95     25.54 o 
   4   3  17       45.42       39.66     29.88 o 
  -5   4  17        8.91      -39.49     29.03 o 
  -4   4  17       34.16       38.20     26.41 o 
  -3   4  17       35.39       20.38     21.46 o 
  -2   4  17      345.92      401.86     33.78 o 
  -1   4  17       92.58      119.26     18.77 o 
   0   4  17       99.43      131.72     15.23 o 
   1   4  17       30.35       18.21     16.37 o 
   2   4  17       43.41       63.38     25.96 o 
   3   4  17       68.84       31.98     26.20 o 
   4   4  17        0.87        1.09     33.73 o 
  -4   5  17       12.35      -18.99     28.78 o 
  -3   5  17       81.16      121.48     28.95 o 
  -2   5  17       18.57       47.57     20.78 o 
  -1   5  17      148.29      150.34     21.80 o 
   0   5  17       45.82       54.10     17.81 o 
   1   5  17       29.73       31.83     22.82 o 
   2   5  17       18.11       44.86     28.76 o 
   3   5  17        4.84       12.65     31.20 o 
  -3   6  17        7.00        6.57     26.61 o 
  -2   6  17       94.49       90.60     24.79 o 
  -1   6  17       10.92       26.25     20.88 o 
   0   6  17       52.36       51.13     20.18 o 
   1   6  17       11.62        5.81     17.11 o 
   2   6  17        2.18        2.21     28.25 o 
   3   6  17       21.69       11.29     34.77 o 
  -2   7  17        3.49       31.77     27.31 o 
  -1   7  17       28.12       38.73     24.10 o 
   0   7  17       15.66       30.84     23.13 o 
   1   7  17       11.17       37.02     24.57 o 
   1  -6  18        2.36      -34.81     28.76 o 
   2  -6  18       13.08      -17.97     42.50 o 
   0  -5  18       10.37      -51.58     34.39 o 
   1  -5  18       94.34       28.53     33.38 o 
   2  -5  18        5.98      -52.35     34.97 o 
   3  -5  18       17.07      -10.84     35.80 o 
  -5  -4  18       24.45      -44.94     45.80 o 
  -4  -4  18       23.27      -12.88     37.61 o 
  -1  -4  18       13.47      -34.58     30.19 o 
   0  -4  18      158.23       97.80     32.52 o 
   1  -4  18        7.85      -42.77     31.20 o 
   2  -4  18       41.17       -3.88     38.85 o 
   3  -4  18       25.03       10.74     32.97 o 
   4  -4  18        1.79      -30.31     40.09 o 
  -5  -3  18       19.84      -19.29     39.31 o 
  -4  -3  18       71.67       31.59     39.35 o 
  -3  -3  18       23.30       23.98     31.94 o 
  -1  -3  18      219.51      167.39     33.53 o 
   1  -3  18      183.60      136.42     30.97 o 
   2  -3  18       18.54      -18.12     32.10 o 
   3  -3  18        5.51       -7.45     34.39 o 
   4  -3  18       21.81       17.62     44.98 o 
  -5  -2  18       39.32      -38.93     38.93 o 
  -4  -2  18       42.02       19.37     31.32 o 
  -3  -2  18       18.23       -0.50     28.60 o 
  -2  -2  18       29.95       42.17     18.85 o 
   0  -2  18      339.26      283.27     33.42 o 
   1  -2  18       12.44      -27.90     25.50 o 
   2  -2  18      163.78      176.62     33.03 o 
   3  -2  18       16.42       -2.60     33.45 o 
   4  -2  18        2.45        4.42     36.64 o 
   5  -2  18       12.45        0.00     38.77 o 
  -5  -1  18       51.19        5.32     33.69 o 
  -4  -1  18      110.04       48.55     30.47 o 
  -3  -1  18       43.41       34.56     18.52 o 
  -1  -1  18      465.85      449.62     24.20 o 
   0  -1  18       42.87       47.10     14.84 o 
   1  -1  18      247.46      269.92     30.58 o 
   2  -1  18       17.67       29.96     28.53 o 
   3  -1  18        0.68       -2.13     29.46 o 
   4  -1  18       19.41        9.04     34.50 o 
   5  -1  18        1.67       24.64     37.99 o 
  -6   0  18        8.83       24.68     37.53 o 
  -4   0  18       79.96       50.15     24.47 o 
  -3   0  18       64.61       25.05     17.42 o 
  -2   0  18       40.30       60.11     16.52 o 
  -1   0  18        0.46      -16.57     11.05 o 
   0   0  18      523.43      583.79     25.71 o 
   1   0  18        2.03       -4.76     12.19 o 
   2   0  18      298.84      371.06     38.46 o 
   3   0  18        1.03      -12.34     26.31 o 
   4   0  18        3.74       20.96     29.84 o 
   5   0  18        6.98       39.35     32.13 o 
  -3   1  18       46.89       39.49     16.42 o 
  -2   1  18       17.65        4.39     15.52 o 
  -1   1  18      465.24      521.52     23.47 o 
   0   1  18       42.19       56.73      9.78 o 
   1   1  18      245.91      247.29     15.41 o 
   2   1  18       16.80       25.54     23.60 o 
   3   1  18        0.69       10.25     25.46 o 
   4   1  18       19.57       26.24     27.87 o 
   5   1  18        1.76       21.42     32.83 o 
  -5   2  18       38.69      -23.67     35.67 o 
  -4   2  18       43.54       18.26     23.17 o 
  -3   2  18       18.74      -12.37     18.43 o 
  -1   2  18       32.50       25.62     10.65 o 
   0   2  18      335.81      315.64     17.36 o 
   1   2  18       10.64       23.45     14.27 o 
   2   2  18      158.00      147.89     19.71 o 
   3   2  18       18.24       25.11     25.61 o 
   4   2  18        2.18        3.57     28.02 o 
   5   2  18       12.63       55.07     33.42 o 
  -5   3  18       19.71      -25.17     25.63 o 
  -4   3  18       73.31       26.25     20.89 o 
  -3   3  18       23.92       71.92     21.78 o 
  -2   3  18       22.52        3.13     16.39 o 
  -1   3  18      214.90      262.71     30.50 o 
   0   3  18       35.70       49.01     11.59 o 
   1   3  18      179.29      185.85     20.47 o 
   2   3  18       18.27       22.28     25.69 o 
   3   3  18        4.84       39.16     27.79 o 
   4   3  18       22.40       18.67     30.54 o 
  -5   4  18       24.39      -20.22     26.19 o 
  -4   4  18       22.86        1.57     34.85 o 
  -3   4  18       11.73        2.72     21.07 o 
  -1   4  18       12.90       24.33     16.58 o 
   0   4  18      154.03      170.19     16.37 o 
   1   4  18        7.11       18.66     17.00 o 
   2   4  18       37.17       47.04     26.08 o 
   3   4  18       26.26       18.16     29.84 o 
   4   4  18        1.34       15.49     33.38 o 
  -4   5  18       40.02       11.45     29.04 o 
  -3   5  18       31.40       63.96     39.00 o 
  -2   5  18       11.12       25.40     20.60 o 
  -1   5  18       91.74      117.69     21.15 o 
   0   5  18       10.29       20.45     18.34 o 
   1   5  18       91.64       80.63     24.35 o 
   2   5  18        6.97       -9.62     17.50 o 
   3   5  18       15.74       22.74     33.26 o 
  -3   6  18       13.29       12.03     26.97 o 
  -2   6  18       45.64       86.30     33.30 o 
  -1   6  18        1.41        9.25     15.76 o 
   0   6  18       66.92       80.39     27.21 o 
   1   6  18        3.13        4.73     23.13 o 
   2   6  18       12.65       -0.85     19.89 o 
  -1   7  18       31.06       52.57     24.63 o 
   0   7  18        4.35       26.53     22.53 o 
   1  -6  19        4.59      -50.80     34.23 o 
   2  -6  19       23.80      -22.43     39.82 o 
   0  -5  19        7.55      -39.24     32.76 o 
   2  -5  19        4.61      -53.05     39.66 o 
   3  -5  19       17.81        8.32     31.47 o 
  -1  -4  19       15.29      -15.10     31.98 o 
   0  -4  19       99.07       36.36     32.72 o 
   1  -4  19       15.08      -16.03     32.72 o 
   2  -4  19       41.25      -12.15     40.17 o 
   3  -4  19        5.97       18.09     26.46 o 
   4  -4  19        4.68      -25.77     47.27 o 
  -5  -3  19        6.06      -55.07     42.30 o 
  -4  -3  19       88.54       27.13     42.03 o 
  -1  -3  19       25.44      -32.95     32.52 o 
   1  -3  19      327.40      236.51     37.37 o 
   2  -3  19       12.57        0.82     34.46 o 
   3  -3  19       17.49      -13.43     36.17 o 
   4  -3  19        2.67       22.12     42.03 o 
  -5  -2  19       54.41       -8.89     38.27 o 
  -4  -2  19       14.39      -17.35     33.10 o 
  -3  -2  19      163.63      142.82     34.85 o 
  -2  -2  19       31.15      -22.51     29.34 o 
   0  -2  19      150.96      125.12     30.16 o 
   1  -2  19       64.00       12.77     28.87 o 
   2  -2  19      100.79      100.13     32.13 o 
   3  -2  19        5.34       -5.90     34.19 o 
   4  -2  19        4.23       19.37     37.45 o 
  -5  -1  19       12.25      -50.53     35.94 o 
  -4  -1  19      125.85       74.90     32.87 o 
  -3  -1  19        1.18      -27.04     18.02 o 
  -2  -1  19       83.10       51.78     15.47 o 
  -1  -1  19      110.90      154.02     18.21 o 
   0  -1  19        3.61      -22.02     14.68 o 
   1  -1  19      723.05      751.98     56.00 o 
   2  -1  19       15.62        3.65     26.24 o 
   3  -1  19       19.85       12.34     30.62 o 
   4  -1  19        2.35       16.80     33.10 o 
   5  -1  19        0.04       16.53     38.54 o 
  -4   0  19       29.31      -14.54     20.93 o 
  -3   0  19      275.94      226.86     24.26 o 
  -2   0  19       10.34      -10.90     13.78 o 
   0   0  19      216.87      271.77     20.43 o 
   1   0  19       33.93       21.25     13.15 o 
   2   0  19      180.98      160.29     29.46 o 
   3   0  19        2.49       -0.23     28.25 o 
   4   0  19        7.19       13.00     30.78 o 
   5   0  19        0.29       40.25     36.05 o 
  -5   1  19       12.45      -53.27     35.51 o 
  -3   1  19        0.74      -19.00     19.06 o 
  -2   1  19       84.06       96.50     18.37 o 
   0   1  19        3.14       -2.23     11.37 o 
   1   1  19      727.34      718.25     36.12 o 
   2   1  19       14.93        9.16     24.26 o 
   3   1  19       19.13       40.48     26.86 o 
   4   1  19        2.28       23.01     29.15 o 
  -4   2  19       15.11      -24.88     23.97 o 
  -3   2  19      161.25      164.19     25.00 o 
  -2   2  19       39.15       34.72     16.21 o 
  -1   2  19       21.24       30.00     13.61 o 
   0   2  19      155.94      169.27     13.86 o 
   1   2  19       61.62       42.46     13.19 o 
   2   2  19       97.88       93.26     25.03 o 
   3   2  19        5.47        0.19     26.43 o 
   4   2  19        4.01       12.23     29.73 o 
  -5   3  19        6.05      -32.23     24.45 o 
  -4   3  19       88.00       74.13     25.85 o 
  -3   3  19        4.27        2.04     20.29 o 
  -2   3  19       62.72       83.12     18.43 o 
  -1   3  19       27.48       37.25     16.29 o 
   0   3  19        2.22       -1.74     11.90 o 
   1   3  19      331.08      344.71     25.90 o 
   2   3  19       12.22       -6.91     27.34 o 
   3   3  19       15.66       -2.76     27.87 o 
   4   3  19        2.83       18.05     31.01 o 
  -4   4  19        9.41      -11.91     26.82 o 
  -3   4  19       45.98       57.95     23.31 o 
  -2   4  19       37.00       72.16     19.54 o 
  -1   4  19       17.08       22.17     17.06 o 
   0   4  19       99.63      111.91     19.03 o 
   1   4  19       13.81       21.91     17.58 o 
   2   4  19       38.90       21.48     17.37 o 
   3   4  19        5.59       10.01     29.50 o 
   4   4  19        4.26       16.57     33.76 o 
  -4   5  19       47.54       54.48     53.31 o 
  -3   5  19        4.98        4.80     24.31 o 
  -2   5  19       33.96       57.00     22.13 o 
  -1   5  19       42.48       46.07     19.67 o 
   0   5  19        7.41        9.94     18.92 o 
   1   5  19      139.97      155.91     50.28 o 
   2   5  19        5.61       -1.63     34.09 o 
   3   5  19       16.45       26.27     32.41 o 
  -3   6  19       22.27       46.30     27.36 o 
  -2   6  19       31.98       53.03     24.67 o 
  -1   6  19       17.37       29.80     23.10 o 
   0   6  19       51.82       51.51     21.67 o 
   1   6  19        5.00       -1.75     25.38 o 
   2   6  19       23.80        9.63     20.28 o 
   1  -6  20        9.07      -45.70     30.47 o 
   0  -5  20       13.78      -43.23     36.79 o 
   1  -5  20       35.11      -27.40     34.77 o 
   2  -5  20       17.83      -32.76     35.90 o 
   3  -5  20        8.45       -2.92     40.42 o 
   0  -4  20       18.07      -21.42     33.53 o 
   1  -4  20       36.07      -26.55     33.69 o 
   2  -4  20       37.29       15.45     36.21 o 
   3  -4  20        0.33      -32.02     34.93 o 
  -4  -3  20       78.62       55.15     40.79 o 
  -1  -3  20        1.69      -46.57     31.05 o 
   0  -3  20       23.45      -36.64     30.85 o 
   1  -3  20       17.71       -0.19     31.59 o 
   2  -3  20       18.77       29.96     34.58 o 
   3  -3  20        6.01       -8.46     37.41 o 
   4  -3  20        1.13      -32.17     48.05 o 
  -5  -2  20       34.05      -44.01     39.74 o 
  -3  -2  20      100.38       82.59     34.23 o 
  -1  -2  20      126.08      111.85     31.32 o 
   0  -2  20       26.11      -19.09     28.72 o 
   1  -2  20      160.66      166.77     35.24 o 
   2  -2  20       46.98       15.45     32.72 o 
   3  -2  20        0.16       14.67     39.55 o 
   4  -2  20        2.11        6.91     42.38 o 
  -4  -1  20      104.32       48.90     33.30 o 
  -3  -1  20      170.42      221.71     27.22 o 
  -2  -1  20      193.61      171.15     21.53 o 
  -1  -1  20       18.23       17.32     16.65 o 
   0  -1  20       22.00       13.37     16.44 o 
   1  -1  20        7.09       41.57     27.75 o 
   2  -1  20       14.12       34.81     27.90 o 
   3  -1  20       30.23       18.90     34.62 o 
   4  -1  20        1.60       35.05     35.05 o 
  -3   0  20      106.88       80.87     18.28 o 
  -2   0  20       32.14       28.79     17.12 o 
  -1   0  20      152.84      160.08     16.71 o 
   0   0  20       46.74       65.08     15.09 o 
   1   0  20      333.05      336.88     22.32 o 
   2   0  20       30.42       51.50     26.78 o 
   3   0  20        4.25       -2.37     28.29 o 
   4   0  20        2.66       16.34     31.98 o 
  -4   1  20      102.56       66.33     21.68 o 
  -2   1  20      190.92      221.80     24.64 o 
  -1   1  20       17.12       43.03     11.61 o 
   0   1  20       21.13       32.83     10.41 o 
   1   1  20       10.45        4.23     22.78 o 
   2   1  20       14.47       25.69     25.34 o 
   3   1  20       29.69       24.95     30.89 o 
   4   1  20        1.70        6.40     31.36 o 
  -5   2  20       34.08      -14.96     22.56 o 
  -4   2  20        0.05      -36.31     24.24 o 
  -3   2  20       98.54      138.16     22.28 o 
  -2   2  20       23.18       41.71     17.05 o 
  -1   2  20      125.85      166.64     19.50 o 
   0   2  20       29.04       30.37     11.67 o 
   1   2  20      160.28      173.86     15.95 o 
   2   2  20       51.83       28.14     27.36 o 
   3   2  20        0.12        3.45     27.79 o 
   4   2  20        2.20        3.88     31.09 o 
  -5   3  20        5.23      -23.01     30.89 o 
  -4   3  20       78.59       81.57     28.21 o 
  -3   3  20       23.61       33.01     26.08 o 
  -2   3  20       90.72      117.84     19.13 o 
  -1   3  20        1.02        4.50     17.25 o 
   0   3  20       22.74       25.47     13.13 o 
   1   3  20       22.35       30.04     13.43 o 
   2   3  20       19.37       23.44     23.29 o 
   3   3  20        5.34       -5.08     28.41 o 
   4   3  20        1.26       48.51     31.98 o 
  -4   4  20        1.98      -29.92     28.12 o 
  -3   4  20       52.19       80.62     24.03 o 
  -2   4  20       25.69       37.70     20.02 o 
  -1   4  20       65.47       98.44     19.41 o 
   0   4  20       18.71       44.44     18.26 o 
   1   4  20       36.01       43.65     14.79 o 
   2   4  20       39.90       -0.61     19.23 o 
   3   4  20        0.19       12.42     31.13 o 
  -3   5  20        3.94       -3.61     24.10 o 
  -2   5  20       31.20       42.03     22.89 o 
  -1   5  20        8.86       26.85     19.61 o 
   0   5  20       13.58       38.63     20.28 o 
   1   5  20       37.36       33.72     15.82 o 
   2   5  20       18.45       19.86     18.30 o 
   3   5  20        8.48       21.19     28.99 o 
  -2   6  20       13.23       11.78     24.64 o 
  -1   6  20       27.67       41.79     22.74 o 
   0   6  20       15.68       17.72     21.00 o 
   1   6  20        9.00        3.64     20.18 o 
   0  -5  21       13.55      -48.51     36.56 o 
   1  -5  21       14.72      -47.08     36.79 o 
  -1  -4  21       77.35       27.98     35.36 o 
   1  -4  21       25.97      -23.25     34.77 o 
   2  -4  21       16.77        8.07     39.20 o 
   3  -4  21        7.13       -5.59     37.41 o 
  -2  -3  21       63.89       -2.10     31.67 o 
   0  -3  21       32.56        6.25     32.72 o 
   1  -3  21       27.56       -6.25     32.17 o 
   2  -3  21       70.79       31.09     37.06 o 
   3  -3  21        0.20       -6.13     39.43 o 
   4  -3  21        4.81       -4.70     43.70 o 
  -4  -2  21       20.23      -58.74     39.16 o 
  -1  -2  21      137.28       96.52     32.48 o 
   0  -2  21        9.20      -42.38     28.25 o 
   1  -2  21       24.26       14.24     31.20 o 
   2  -2  21       21.87       19.48     33.57 o 
   3  -2  21        7.06        2.60     35.71 o 
   4  -2  21        4.91       19.99     43.74 o 
  -4  -1  21       51.74       38.89     33.69 o 
  -3  -1  21       50.78       14.03     16.17 o 
  -2  -1  21      122.49       95.28     19.23 o 
  -1  -1  21        1.09      -44.17     29.84 o 
   0  -1  21       59.59       56.39     27.40 o 
   1  -1  21      165.83      170.34     31.55 o 
   2  -1  21      105.74      107.15     31.79 o 
   3  -1  21       11.17       28.02     32.17 o 
   4  -1  21        5.48       18.43     35.74 o 
  -4   0  21       15.55      -37.18     29.38 o 
  -3   0  21       45.55       37.12     19.09 o 
  -2   0  21        5.37      -25.17     16.78 o 
  -1   0  21      124.58      125.51     18.99 o 
   0   0  21        0.85       -8.33     16.01 o 
   1   0  21        3.36       -1.09     27.75 o 
   2   0  21       13.37       28.60     27.94 o 
   3   0  21        6.28       26.00     31.36 o 
   4   0  21        7.39       17.85     33.69 o 
  -4   1  21       51.02        6.43     20.39 o 
  -3   1  21       51.44       46.01     20.29 o 
  -2   1  21      119.00      154.56     20.68 o 
  -1   1  21        1.06       -0.92     11.73 o 
   0   1  21       60.54       86.26     16.81 o 
   1   1  21      164.19      183.98     19.22 o 
   2   1  21      105.33      111.89     18.03 o 
   3   1  21       10.93       25.42     30.43 o 
   4   1  21        5.45       38.73     35.24 o 
  -5   2  21       14.76      -18.63     24.81 o 
  -3   2  21       82.73      104.72     23.38 o 
  -2   2  21        0.41       -4.68     16.22 o 
  -1   2  21      139.71      184.39     20.50 o 
   0   2  21        8.86        5.00     12.10 o 
   1   2  21       20.61       30.67     16.20 o 
   2   2  21       23.60       32.13     28.91 o 
   3   2  21        6.92       37.22     29.57 o 
   4   2  21        4.83       47.81     32.13 o 
  -4   3  21       48.56       45.67     25.16 o 
  -3   3  21       65.37       72.78     23.30 o 
  -2   3  21       62.56       93.01     20.18 o 
  -1   3  21        7.93       -2.17     16.64 o 
   0   3  21       35.15       53.91     14.14 o 
   1   3  21       25.87       36.76     14.61 o 
   2   3  21       70.51       48.67     28.68 o 
   3   3  21        0.38        8.89     28.76 o 
   4   3  21        4.74       26.08     32.06 o 
  -4   4  21       13.47      -27.93     27.42 o 
  -3   4  21       73.48       93.39     27.75 o 
  -2   4  21        2.65       -0.66     20.26 o 
   0   4  21        3.20        9.34     17.10 o 
   1   4  21       23.67       36.81     15.91 o 
   2   4  21       17.12       19.85     19.17 o 
   3   4  21        7.15       32.56     28.95 o 
  -3   5  21       23.00        9.69     25.96 o 
  -2   5  21       23.22       22.24     22.25 o 
  -1   5  21        0.26        8.24     19.47 o 
   0   5  21       14.91       28.28     21.61 o 
   1   5  21       14.08       25.53     20.54 o 
   2   5  21       26.88        9.02     23.11 o 
  -2   6  21        1.21       42.24     24.83 o 
  -1   6  21       21.15       42.13     23.13 o 
   0   6  21        0.57       20.06     22.31 o 
   1   6  21        9.74       10.37     19.75 o 
   0  -5  22       12.54      -40.48     36.87 o 
   1  -5  22        1.52      -57.23     38.15 o 
   2  -5  22       13.91      -38.77     35.20 o 
   0  -4  22        1.82      -37.10     35.16 o 
   1  -4  22       13.19      -41.88     32.76 o 
   2  -4  22        6.46      -17.39     38.11 o 
   3  -4  22       18.48       36.99     48.28 o 
   0  -3  22       14.12        6.56     29.81 o 
   1  -3  22       15.19      -24.84     33.30 o 
   2  -3  22       29.41        4.11     37.26 o 
   3  -3  22        0.49      -14.05     41.49 o 
  -4  -2  22       48.36        8.65     42.57 o 
  -1  -2  22       88.76       42.30     32.21 o 
   0  -2  22        1.73      -19.72     30.50 o 
   1  -2  22        6.45       -3.84     30.66 o 
   2  -2  22        9.78       -5.55     33.30 o 
   3  -2  22       16.72       26.27     37.99 o 
  -4  -1  22       25.42      -22.94     32.87 o 
  -3  -1  22      117.49       74.08     23.07 o 
  -2  -1  22       35.08        8.23     18.81 o 
  -1  -1  22       19.89       -3.24     19.24 o 
   0  -1  22        5.93      -15.64     27.94 o 
   1  -1  22       30.69       44.67     29.11 o 
   2  -1  22       34.10       35.82     32.29 o 
   3  -1  22        9.62       23.91     34.08 o 
   4  -1  22       13.28       31.01     36.29 o 
  -4   0  22       63.44       34.82     38.65 o 
  -3   0  22       13.75      -20.44     18.18 o 
  -2   0  22       28.30       13.69     17.80 o 
  -1   0  22       46.37       77.93     19.44 o 
   0   0  22        1.42        4.02     16.85 o 
   1   0  22        6.23        8.77     26.78 o 
   2   0  22       19.28       19.06     29.19 o 
   3   0  22        6.72        8.31     34.50 o 
   4   0  22        7.77       42.85     37.34 o 
  -5   1  22       17.28      -44.86     30.97 o 
  -3   1  22      115.93      109.23     19.73 o 
  -2   1  22       33.74       53.60     18.69 o 
  -1   1  22       18.78       26.74     12.49 o 
   0   1  22        3.76       16.64     16.46 o 
   1   1  22       30.44       47.71     16.24 o 
   2   1  22       33.27       40.83     28.91 o 
   3   1  22        9.46       25.27     31.16 o 
   4   1  22       13.32       53.95     34.50 o 
  -4   2  22       48.26       53.16     29.98 o 
  -3   2  22       38.82       31.02     22.36 o 
  -2   2  22       42.55       27.05     26.90 o 
   0   2  22        2.28       10.47     12.34 o 
   1   2  22        9.15       14.84     16.83 o 
   2   2  22        9.40       20.45     30.27 o 
   3   2  22       17.21       12.07     29.81 o 
   4   2  22        2.35       72.73     36.52 o 
  -4   3  22       22.59      -14.36     35.90 o 
  -3   3  22       80.90      104.34     24.90 o 
  -2   3  22       36.22       48.02     19.14 o 
  -1   3  22       17.40       26.24     17.48 o 
   0   3  22       13.05       48.92     18.27 o 
   1   3  22       15.17       25.02     15.52 o 
   2   3  22       29.05       31.59     29.69 o 
   3   3  22        0.54       27.28     31.86 o 
  -4   4  22       20.47       -9.16     43.12 o 
  -3   4  22       39.93       79.15     25.14 o 
  -2   4  22       37.83       44.08     19.76 o 
  -1   4  22       74.94       95.50     21.28 o 
   0   4  22        2.28        7.25     19.48 o 
   1   4  22       15.08       25.20     16.34 o 
   2   4  22        5.87       10.83     29.07 o 
   3   4  22       18.86       50.96     31.67 o 
  -3   5  22       26.18       28.15     45.37 o 
  -2   5  22       15.49       14.57     22.40 o 
  -1   5  22        5.53       18.28     21.11 o 
   0   5  22       12.90       36.37     21.97 o 
   1   5  22        1.28       -3.40     21.56 o 
   2   5  22       14.19        8.48     26.25 o 
   0  -5  23       13.77      -62.87     41.91 o 
   1  -5  23        6.26      -45.91     39.00 o 
   0  -4  23       73.24        0.89     36.40 o 
   1  -4  23        3.82      -37.14     37.41 o 
   2  -4  23        1.82      -17.93     39.55 o 
   0  -3  23       61.46       10.91     30.16 o 
   1  -3  23       15.11      -17.62     33.73 o 
   2  -3  23        2.90      -17.15     38.77 o 
   3  -3  23        1.76      -51.85     46.18 o 
  -1  -2  23       37.08      -15.29     30.74 o 
   0  -2  23      177.61      121.20     34.31 o 
   1  -2  23        0.60        5.05     32.37 o 
   2  -2  23        0.23       10.28     35.01 o 
   3  -2  23        7.54        6.52     39.31 o 
  -4  -1  23        1.30      -48.09     32.06 o 
  -2  -1  23        8.12      -39.06     26.04 o 
  -1  -1  23       65.28       18.28     30.35 o 
   0  -1  23       95.35       79.25     33.76 o 
   1  -1  23       27.05       29.30     29.15 o 
   2  -1  23        1.29        7.37     33.26 o 
   3  -1  23        1.11       16.73     35.90 o 
  -4   0  23        1.14      -25.44     16.96 o 
  -3   0  23        3.45      -28.30     18.86 o 
  -2   0  23       62.95       35.67     30.82 o 
  -1   0  23       18.23       13.86     19.95 o 
   0   0  23      234.03      270.08     23.56 o 
   1   0  23        7.16      -25.42     27.44 o 
   2   0  23        1.69       -4.31     27.56 o 
   3   0  23        0.40       24.37     33.38 o 
   4   0  23       10.84       29.77     36.09 o 
  -4   1  23        1.37      -30.50     20.33 o 
  -3   1  23       59.44       24.94     28.37 o 
  -2   1  23        7.58       -1.22     17.61 o 
  -1   1  23       62.50       71.88     27.28 o 
   0   1  23       95.88      115.32     19.19 o 
   1   1  23       26.81       55.73     17.27 o 
   2   1  23        1.03        8.93     28.49 o 
   3   1  23        1.02       27.24     34.97 o 
  -4   2  23        2.24      -20.73     21.17 o 
  -3   2  23        8.05      -13.07     20.67 o 
  -2   2  23       73.43       99.16     34.39 o 
  -1   2  23       36.67       51.96     16.06 o 
   0   2  23      176.49      195.60     20.68 o 
   1   2  23        1.07       15.33     17.35 o 
   2   2  23        0.16       21.15     19.45 o 
   3   2  23        8.18       24.92     30.62 o 
  -4   3  23        3.72      -16.64     16.44 o 
  -3   3  23       24.87       28.82     21.46 o 
  -2   3  23       13.61       11.69     17.62 o 
  -1   3  23       47.71       45.82     19.07 o 
   0   3  23       62.87       75.13     19.04 o 
   1   3  23       14.57       48.18     20.01 o 
   2   3  23        3.34       33.45     25.96 o 
   3   3  23        1.66       47.35     33.26 o 
  -3   4  23        5.28       17.10     23.47 o 
  -2   4  23       51.63       72.19     21.78 o 
  -1   4  23       26.56       33.23     21.36 o 
   0   4  23       71.87       84.05     22.05 o 
   1   4  23        4.09       23.69     17.51 o 
   2   4  23        1.44       41.06     28.56 o 
  -2   5  23        2.82       -1.21     23.62 o 
  -1   5  23       16.25       20.73     23.21 o 
   0   5  23       14.73       24.30     22.34 o 
   1   5  23        5.74       15.25     27.96 o 
   0  -4  24       36.85      -35.39     37.02 o 
   1  -4  24        4.60      -36.09     34.77 o 
   2  -4  24        7.12      -24.41     46.77 o 
  -1  -3  24       32.00      -27.63     40.60 o 
   0  -3  24       12.02      -49.91     34.85 o 
   1  -3  24       29.18       -4.66     36.40 o 
   2  -3  24        1.52        1.16     38.54 o 
  -1  -2  24        6.77      -24.57     29.77 o 
   0  -2  24       40.74       32.76     37.57 o 
   1  -2  24       13.52      -11.10     34.23 o 
   2  -2  24       10.53        0.43     36.99 o 
   3  -2  24        0.25       20.03     40.71 o 
  -4  -1  24       12.84      -51.07     35.90 o 
  -3  -1  24       21.70      -14.86     19.91 o 
  -2  -1  24        2.87      -42.21     28.14 o 
  -1  -1  24       50.65       21.50     35.39 o 
   0  -1  24        5.05      -13.04     33.76 o 
   1  -1  24       76.56       52.51     31.44 o 
   2  -1  24        1.14       -9.94     34.35 o 
   3  -1  24        8.43       36.13     37.72 o 
  -3   0  24        2.16      -28.37     18.91 o 
  -2   0  24       44.56       12.73     30.82 o 
  -1   0  24        9.24      -24.50     20.85 o 
   0   0  24       37.65       63.69     28.25 o 
   1   0  24        8.19        1.44     32.21 o 
   2   0  24       10.89       16.38     31.63 o 
   3   0  24        0.96       23.56     33.96 o 
  -3   1  24       22.05       12.08     19.05 o 
  -2   1  24        2.84      -10.59     16.31 o 
  -1   1  24       50.69      100.60     30.19 o 
   0   1  24        4.81       12.75     18.37 o 
   1   1  24       76.29       90.89     31.32 o 
   2   1  24        0.80       18.86     32.95 o 
   3   1  24        8.48       56.27     34.58 o 
  -4   2  24       10.63       -1.34     22.45 o 
  -3   2  24        1.97       -8.49     19.80 o 
  -2   2  24       46.49       28.10     24.45 o 
  -1   2  24        6.57       10.43     14.97 o 
   0   2  24       39.70       66.48     18.96 o 
   1   2  24       13.18       31.43     18.40 o 
   2   2  24       10.99       38.97     19.89 o 
   3   2  24        0.25       41.10     35.32 o 
  -3   3  24        7.56       14.49     21.93 o 
  -2   3  24        0.06      -10.44     23.85 o 
  -1   3  24       31.33       52.44     18.25 o 
   0   3  24       11.53       26.61     18.02 o 
   1   3  24       28.66       43.76     18.74 o 
   2   3  24        1.14       32.30     21.09 o 
  -3   4  24        1.68       -3.26     24.77 o 
  -2   4  24       27.22       48.22     23.35 o 
  -1   4  24        1.73        5.83     10.90 o 
   0   4  24       35.42       49.00     22.34 o 
   1   4  24        4.37       40.19     21.72 o 
   2   4  24        6.80       19.71     22.39 o 
  -1   5  24       18.23       33.37     24.70 o 
   0   5  24        1.76       54.15     26.58 o 
  -1  -4  25        4.85      -54.84     36.56 o 
   0  -4  25       21.11      -41.06     37.22 o 
   1  -4  25        2.06       -6.71     37.49 o 
  -1  -3  25       11.31      -43.82     30.97 o 
   0  -3  25        5.61      -26.31     27.17 o 
   1  -3  25        9.41      -27.24     31.71 o 
   2  -3  25        6.28       16.84     41.99 o 
  -1  -2  25       13.92      -23.71     31.90 o 
   0  -2  25       18.64      -11.33     33.84 o 
   1  -2  25        2.10        5.05     34.39 o 
   2  -2  25        8.14       14.36     38.69 o 
  -3  -1  25       12.49      -16.11     23.13 o 
  -2  -1  25       29.88      -22.39     29.53 o 
  -1  -1  25       10.83      -32.68     34.70 o 
   0  -1  25        2.48        6.13     31.79 o 
   1  -1  25       18.62       38.89     32.10 o 
   2  -1  25        4.56        6.87     35.55 o 
   3  -1  25       11.44       33.49     38.77 o 
  -4   0  25        5.66      -28.69     19.13 o 
  -3   0  25       15.47      -28.80     25.58 o 
  -2   0  25       18.25       11.29     25.03 o 
  -1   0  25        9.22      -16.65     21.35 o 
   0   0  25       12.66       10.36     28.33 o 
   1   0  25        0.54        4.58     30.04 o 
   2   0  25        7.56        5.71     35.63 o 
   3   0  25        2.54       28.06     35.16 o 
  -4   1  25       25.49      -30.33     27.83 o 
  -3   1  25       12.47       -6.37     25.65 o 
  -2   1  25       29.42       22.04     32.52 o 
  -1   1  25       12.74       -4.58     29.73 o 
   0   1  25        2.31       13.56     19.91 o 
   1   1  25       18.57       65.59     29.30 o 
   2   1  25        4.45       31.01     31.67 o 
   3   1  25       11.23       29.46     33.34 o 
  -4   2  25        3.85      -15.06     20.80 o 
  -3   2  25       13.45      -10.02     20.51 o 
  -2   2  25        7.60       21.84     18.28 o 
  -1   2  25       15.46       14.94     28.06 o 
   0   2  25       20.49       66.75     30.08 o 
   1   2  25        1.95       26.14     18.42 o 
   2   2  25        8.60       29.69     31.20 o 
  -3   3  25        6.05        7.38     21.98 o 
  -2   3  25        5.03       -0.31     19.81 o 
  -1   3  25       13.34        5.80     16.99 o 
   0   3  25        5.16       16.77     28.53 o 
   1   3  25        9.38       35.49     20.38 o 
   2   3  25        5.93       19.14     21.71 o 
  -2   4  25        3.15        5.06     23.51 o 
  -1   4  25        5.68       10.07     21.53 o 
   0   4  25       22.11       29.55     22.59 o 
   1   4  25        1.99        8.81     32.87 o 
  -1  -4  26        4.72      -46.05     30.70 o 
   0  -4  26        4.90      -45.17     30.12 o 
  -1  -3  26        0.92      -55.30     36.87 o 
   0  -3  26        5.48      -25.23     33.69 o 
   1  -3  26        2.34      -23.13     38.15 o 
  -1  -2  26        8.49      -37.30     36.56 o 
   0  -2  26        7.39      -11.06     38.50 o 
   1  -2  26       14.60       -2.29     37.84 o 
   2  -2  26        0.53       -4.81     39.16 o 
  -1  -1  26        6.69      -17.23     37.22 o 
   0  -1  26       17.25        0.19     32.76 o 
   1  -1  26        3.58        2.99     36.64 o 
   2  -1  26        2.20       30.47     36.91 o 
  -2   0  26       11.80      -18.75     34.00 o 
  -1   0  26        9.40       -4.15     29.61 o 
   0   0  26       16.35       13.35     33.03 o 
   1   0  26       13.97       28.99     32.21 o 
   2   0  26        0.48       16.92     33.18 o 
  -3   1  26        1.03      -18.05     18.26 o 
  -2   1  26       33.88       16.14     23.25 o 
  -1   1  26        6.96       -2.41     31.32 o 
   0   1  26       17.43       17.76     21.11 o 
   1   1  26        3.72       43.20     32.76 o 
   2   1  26        1.98       53.44     35.63 o 
  -3   2  26       12.96        6.75     27.03 o 
  -2   2  26        2.73      -10.78     18.49 o 
  -1   2  26        7.81       24.64     32.45 o 
   0   2  26        7.18       41.26     29.26 o 
   1   2  26       14.52       27.99     20.51 o 
   2   2  26        0.56       35.43     32.21 o 
  -2   3  26       15.14       20.02     20.52 o 
  -1   3  26        0.86        2.39     16.96 o 
   0   3  26        5.71       31.13     30.39 o 
   1   3  26        2.53       26.09     20.95 o 
  -1   4  26        4.49       31.69     22.59 o 
   0   4  26        4.48       15.25     32.37 o 
   0  -3  27        0.76      -56.47     37.65 o 
   1  -3  27        2.49      -15.64     34.89 o 
  -1  -2  27        9.94      -11.25     33.61 o 
   0  -2  27        7.25      -19.48     35.55 o 
   1  -2  27       23.54       10.36     37.61 o 
  -1  -1  27        0.01      -18.71     33.76 o 
   0  -1  27        1.23        2.72     32.48 o 
   1  -1  27        6.58        2.37     37.84 o 
   2  -1  27        2.08       20.41     37.10 o 
  -3   0  27        8.28      -54.90     36.60 o 
  -2   0  27        0.60      -48.71     33.88 o 
   0   0  27       23.54       23.25     34.70 o 
   1   0  27       25.95       28.37     36.09 o 
   2   0  27        6.12       19.25     35.78 o 
  -3   1  27        4.04      -24.68     29.38 o 
  -2   1  27       11.33       13.51     35.55 o 
  -1   1  27        0.01      -35.82     32.13 o 
   0   1  27        1.30       10.71     32.25 o 
   1   1  27        6.62        5.55     30.78 o 
   2   1  27        1.85       47.00     34.19 o 
  -3   2  27        9.55       -8.00     24.97 o 
  -2   2  27        1.09      -20.34     39.24 o 
  -1   2  27        9.75       39.55     33.42 o 
   0   2  27        7.08       30.31     32.13 o 
   1   2  27       24.21       46.96     32.87 o 
  -2   3  27       20.86       34.83     22.62 o 
  -1   3  27        2.22       -7.45     34.42 o 
   0   3  27        1.10       -5.36     33.80 o 
   1   3  27        2.46       38.07     21.53 o 
  -1  -2  28        5.70      -53.87     38.58 o 
   0  -2  28        0.17      -16.07     34.93 o 
   1  -2  28        2.03        2.02     38.62 o 
  -1  -1  28        5.90       -8.93     38.85 o 
   0  -1  28        0.69       -6.17     37.99 o 
   1  -1  28        4.59       24.61     35.12 o 
  -2   0  28        1.33      -21.62     34.58 o 
   0   0  28        0.26       19.99     35.90 o 
   1   0  28        0.88       36.68     37.22 o 
  -2   1  28        2.99      -31.32     38.65 o 
  -1   1  28        5.82      -28.45     34.70 o 
   1   1  28        4.51       14.94     35.12 o 
  -2   2  28        3.41      -17.70     40.09 o 
  -1   2  28        5.15       25.93     34.35 o 
   0   2  28        0.20        6.68     31.55 o 
   1   2  28        2.43       48.67     31.67 o 
   0  -1  29        0.84       -2.10     38.42 o 
   0   0  29        7.26       23.83     36.95 o 
  -1   1  29       17.14       -7.80     35.32 o 
                                                 
